# Supplementary material for: Comparative analysis of differential gene expression indicates divergence in ontogenetic strategies of leaves in two conifer genera
Source: Ecol Evol. 2022 Feb 16;12(2):e8611. doi: 10.1002/ece3.8611 (PMC8848466; doi:10.1002/ece3.8611)
Supplement: Supplementary file 9 — File S1 [file ECE3-12-e8611-s005.xlsx]

## Sheet: Sheet1
File S1. FastQ metrics of J. flaccida and P. cembroides post quality control
QC Analysis	Reads	Pairs
JPJ_JF1A_index6_GCCAAT
FastQ paired records kept:	59711844	29855922
FastQ single records kept:	13941695
FastQ paired records discarded:	33992062	16996031
FastQ single records discarded:	13941695
JPJ_JF1J_index4_TGACCA
FastQ paired records kept:	68276504	34138252
FastQ single records kept:	17623184
FastQ paired records discarded:	41289698	20644849
FastQ single records discarded:	17623184
JPJ_JF2A_index7_CAGATC
FastQ paired records kept:	56134644	28067322
FastQ single records kept:	20898118
FastQ paired records discarded:	43865902	21932951
FastQ single records discarded:	20898118
JPJ_JF2J_index5_ACAGTG
FastQ paired records kept:	55875578	27937789
FastQ single records kept:	15577438
FastQ paired records discarded:	36874048	18437024
FastQ single records discarded:	15577438
JPJ_JF3A_index12_CTTGTA
FastQ paired records kept:	63763344	31881672
FastQ single records kept:	17066622
FastQ paired records discarded:	40529252	20264626
FastQ single records discarded:	17066622
all_JPJ_PC1J_index12_CTTGTA
FastQ paired records kept:	42030740	21015370
FastQ single records kept:	7498719
FastQ paired records discarded:	48397098	24198549
FastQ single records discarded:	7498719
all_JPJ_PC2J_index35_CATTTT
FastQ paired records kept:	51844340	25922170
FastQ single records kept:	8923289
FastQ paired records discarded:	59083944	29541972
FastQ single records discarded:	8923289
all_JPJ_JF3J_index2_CGATGT
FastQ paired records kept:	62264080	31132040
FastQ single records kept:	15451548
FastQ paired records discarded:	36640048	18320024
FastQ single records discarded:	15451548
all_JPJ_PC1A_index2_CGATGT
FastQ paired records kept:	37255402	18627701
FastQ single records kept:	6657921
FastQ paired records discarded:	43015242	21507621
FastQ single records discarded:	6657921
all_JPJ_PC2A_index4_TGACCA
FastQ paired records kept:	46171610	23085805
FastQ single records kept:	8556361
FastQ paired records discarded:	54193698	27096849
FastQ single records discarded:	8556361
all_JPJ_PC3A_index6_GCCAAT
FastQ paired records kept:	47498316	23749158
FastQ single records kept:	8407717
FastQ paired records discarded:	55227550	27613775
FastQ single records discarded:	8407717
JPJ_PC3J_index7_CAGATC
FastQ paired records kept:	50181490	25090745
FastQ single records kept:	8985377
FastQ paired records discarded:	57685816	28842908
FastQ single records discarded:	8985377
