# Supplementary material for: Comparative analysis of differential gene expression indicates divergence in ontogenetic strategies of leaves in two conifer genera
Source: Ecol Evol. 2022 Feb 16;12(2):e8611. doi: 10.1002/ece3.8611 (PMC8848466; doi:10.1002/ece3.8611)
Supplement: Supplementary file 10 — File S2 [file ECE3-12-e8611-s008.xlsx]

## Sheet: Sheet1
File S2. P. cembroides differentially expressed genes (juvenile vs adult), including log2 fold change, p-value, padj and EnTAP functional annotation.
Pine: Juvenile vs Adult
gene		log2FoldChange	pvalue	padj	Description (Similarity Search)	Predicted Gene (EggNog)
PC2J_TRINITY_DN38555_c0_g1	Picb_DE38555	10.2791	8.83e-15	1.52e-10	XP_024363493.1 3-dehydrosphinganine reductase TSC10A-like [Physcomitrella patens]
PC3J_TRINITY_DN49124_c1_g1	Picb_DE49124	10.0505	4.39e-11	2.14e-07	XP_020890024.1 glutathione S-transferase U19 [Arabidopsis lyrata subsp. lyrata]	GST5
PC3J_TRINITY_DN42399_c2_g1	Picb_DE42399	9.83854	7.14e-11	2.45e-07	NP_001311589.1 MADS-box protein JOINTLESS [Capsicum annuum]
PC3J_TRINITY_DN46115_c0_g3	Picb_DE46115	9.32411	1.14e-10	3.25e-07	XP_010256176.1 PREDICTED: shikimate O-hydroxycinnamoyltransferase [Nelumbo nucifera]
PC1J_TRINITY_DN41090_c0_g7	Picb_DE41090	9.28432	5.69e-12	3.66e-08	XP_016447723.1 PREDICTED: BAHD acyltransferase DCR-like, partial [Nicotiana tabacum]
PC2J_TRINITY_DN32360_c0_g1	Picb_DE32360	9.26979	4.73e-11	2.14e-07		CYP86B1
PC3J_TRINITY_DN45630_c3_g2	Picb_DE45630	9.13984	2.62e-09	4.1e-06	XP_022138240.1 3-dehydrosphinganine reductase TSC10A-like [Momordica charantia]
PC2J_TRINITY_DN36878_c4_g3	Picb_DE36878	9.03311	4.27e-09	6.29e-06	XP_022747882.1 benzyl alcohol O-benzoyltransferase-like [Durio zibethinus]
PC3J_TRINITY_DN41923_c0_g1	Picb_DE41923	8.9528	4.84e-08	4.62e-05
PC2J_TRINITY_DN41828_c0_g1	Picb_DE41828	8.90905	5.84e-10	1.31e-06	XP_021819772.1 O-acyltransferase WSD1-like isoform X3 [Prunus avium]
PC1J_TRINITY_DN37546_c5_g1	Picb_DE37546	8.51484	5.57e-08	5.04e-05
PC2J_TRINITY_DN35883_c4_g1	Picb_DE35883	8.41396	2.95e-08	3.38e-05
PC2J_TRINITY_DN42222_c1_g2	Picb_DE42222	8.40937	3.54e-08	3.65e-05
PC2J_TRINITY_DN43882_c3_g2	Picb_DE43882	8.36761	4.25e-08	4.14e-05	XP_030540929.1 delta-like protein B [Rhodamnia argentea]
PC3J_TRINITY_DN44733_c0_g3	Picb_DE44733	8.36585	1.09e-06	0.000586
PC2J_TRINITY_DN35805_c5_g1	Picb_DE35805	8.33832	2.46e-07	0.000174
PC3J_TRINITY_DN31300_c0_g1	Picb_DE31300	8.33046	1.72e-07	0.000123
PC2J_TRINITY_DN37016_c1_g6	Picb_DE37016	8.32595	1.73e-08	2.12e-05	XP_021757753.1 uncharacterized protein LOC110722767 [Chenopodium quinoa]
PC3J_TRINITY_DN38633_c1_g1	Picb_DE38633	8.32518	1.03e-07	8.08e-05
PC1J_TRINITY_DN39927_c1_g2	Picb_DE39927	8.27399	8.7e-06	0.003051	XP_023544696.1 uroporphyrinogen decarboxylase-like [Cucurbita pepo subsp. pepo]
PC3J_TRINITY_DN43438_c0_g1	Picb_DE43438	8.24234	1.49e-06	0.000763
PC3J_TRINITY_DN46004_c4_g1	Picb_DE460041	8.23298	7.05e-08	6.05e-05
PC3J_TRINITY_DN44099_c0_g1	Picb_DE44099	8.16214	6.24e-08	5.45e-05	XP_024386172.1 3-dehydrosphinganine reductase TSC10A-like [Physcomitrella patens]
PC3J_TRINITY_DN39231_c7_g1	Picb_DE39231	8.14458	4.96e-07	0.000312
PC2J_TRINITY_DN32197_c0_g1	Picb_DE32197	8.13331	3.05e-06	0.00143		IQD2
PC3J_TRINITY_DN38925_c0_g1	Picb_DE38925	8.12204	8.17e-06	0.002931	XP_010917031.1 origin of replication complex subunit 6 [Elaeis guineensis]	ORC6
PC3J_TRINITY_DN46341_c1_g1	Picb_DE46341	8.11543	9.25e-08	7.69e-05	XP_023746351.1 protein ECERIFERUM 3-like [Lactuca sativa]
PC3J_TRINITY_DN22234_c0_g1	Picb_DE22234	8.08972	5.44e-08	5e-05	XP_010934385.1 PREDICTED: uncharacterized protein LOC105054545, partial [Elaeis guineensis]
PC2J_TRINITY_DN39396_c2_g2	Picb_DE39396	8.03731	4.5e-07	0.000294	XP_027186921.1 diacylglycerol kinase 7-like [Cicer arietinum]
PC3J_TRINITY_DN35627_c0_g1	Picb_DE35627	8.02812	9.46e-07	0.000519	XP_018467149.1 PREDICTED: cytochrome P450 86B1-like, partial [Raphanus sativus]
PC3J_TRINITY_DN4209_c0_g1	Picb_DE4209	7.98731	1.7e-07	0.000123
PC3J_TRINITY_DN11142_c0_g1	Picb_DE11142	7.97382	5.89e-07	0.000362	XP_002873116.2 GDSL esterase/lipase At5g03820 [Arabidopsis lyrata subsp. lyrata]
PC3J_TRINITY_DN5199_c0_g1	Picb_DE5199	7.89949	9.59e-06	0.003295	XP_030542606.1 very-long-chain enoyl-CoA reductase-like [Rhodamnia argentea]
PC3J_TRINITY_DN40810_c2_g2	Picb_DE40810	7.89475	3.83e-05	0.009639	sp|Q9M153|GDL61_ARATH GDSL esterase/lipase At4g01130 OS=Arabidopsis thaliana OX=3702 GN=At4g01130 PE=2 SV=1
PC2J_TRINITY_DN39217_c1_g1	Picb_DE39217	7.86985	5.16e-06	0.002143	XP_011624355.1 protein RALF-like 34 [Amborella trichopoda]
PC3J_TRINITY_DN35946_c0_g1	Picb_DE35946	7.82543	1.44e-05	0.00448		CYCA1
PC3J_TRINITY_DN46004_c4_g2	Picb_DE460042	7.81278	7.18e-07	0.00042	XP_015869090.1 PREDICTED: omega-hydroxypalmitate O-feruloyl transferase-like, partial [Ziziphus jujuba]
PC3J_TRINITY_DN12909_c0_g1	Picb_DE12909	7.80998	5.73e-06	0.002288	XP_028052647.1 ABC transporter B family member 10-like [Camellia sinensis]	PGP10
PC3J_TRINITY_DN45621_c1_g1	Picb_DE45621	7.77247	3.19e-07	0.000219	XP_015062404.1 cyclase-like protein 2 isoform X1 [Solanum pennellii]
PC3J_TRINITY_DN42576_c3_g3	Picb_DE42576	7.74215	7.49e-08	6.33e-05	XP_013455191.1 Lipid transfer protein, partial [Medicago truncatula]	LTP2-A
PC3J_TRINITY_DN24977_c0_g2	Picb_DE24977	7.68756	1.96e-06	0.00096	XP_023873237.1 polygalacturonase At1g48100-like, partial [Quercus suber]
PC3J_TRINITY_DN39208_c3_g1	Picb_DE392081	7.64664	2.61e-06	0.00127	XP_031114574.1 GDSL esterase/lipase EXL3-like [Ipomoea triloba]	OSI_06163
PC3J_TRINITY_DN40324_c1_g1	Picb_DE40324	7.63182	4.98e-11	2.14e-07	XP_031270775.1 peroxidase 72-like [Pistacia vera]
PC3J_TRINITY_DN42312_c0_g1	Picb_DE42312	7.63024	1.91e-05	0.005558
PC2J_TRINITY_DN30207_c0_g1	Picb_DE30207	7.61623	7.31e-07	0.000423	XP_030522790.1 bidirectional sugar transporter SWEET1-like isoform X1 [Rhodamnia argentea]
PC2J_TRINITY_DN43613_c1_g1	Picb_DE43613	7.56301	5.56e-06	0.00224	XP_008364894.2 PREDICTED: caffeic acid 3-O-methyltransferase-like [Malus domestica]
PC1J_TRINITY_DN40567_c1_g2	Picb_DE40567	7.55975	4.87e-07	0.00031	XP_008381922.1 PREDICTED: protein HOTHEAD-like [Malus domestica]
PC1J_TRINITY_DN38870_c0_g3	Picb_DE38870	7.55799	3.74e-06	0.001639	XP_016648530.1 PREDICTED: cytochrome P450 CYP736A12-like [Prunus mume]
PC2J_TRINITY_DN41609_c2_g2	Picb_DE41609	7.52555	9.53e-06	0.003295	XP_015575929.1 PREDICTED: omega-hydroxypalmitate O-feruloyl transferase-like [Ricinus communis]
PC2J_TRINITY_DN40965_c0_g5	Picb_DE40965	7.50563	4.29e-06	0.001826
PC2J_TRINITY_DN38545_c2_g3	Picb_DE38545	7.42191	5.76e-10	1.31e-06	XP_023523611.1 3-ketoacyl-CoA synthase 5 [Cucurbita pepo subsp. pepo]
PC2J_TRINITY_DN34924_c0_g1	Picb_DE34924	7.4137	4.87e-06	0.002042	XP_021760587.1 uncharacterized protein LOC110725414 [Chenopodium quinoa]
PC3J_TRINITY_DN39096_c0_g3	Picb_DE39096	7.38771	6.23e-05	0.013542
PC3J_TRINITY_DN47598_c1_g1	Picb_DE47598	7.37503	4.47e-05	0.010501	XP_030544409.1 xyloglucan endotransglucosylase/hydrolase protein 9 [Rhodamnia argentea]
PC3J_TRINITY_DN44409_c1_g1	Picb_DE44409	7.36967	2.91e-06	0.001391	XP_006846771.1 probable aquaporin PIP2-2 [Amborella trichopoda]	PIP2
PC2J_TRINITY_DN41640_c1_g5	Picb_DE41640	7.36023	1.28e-05	0.004083
PC2J_TRINITY_DN45110_c2_g3	Picb_DE45110	7.35266	7.78e-06	0.002864	XP_020555062.1 uncharacterized protein LOC110011262, partial [Sesamum indicum]
PC2J_TRINITY_DN45398_c0_g4	Picb_DE45398	7.28559	1.49e-05	0.004561
PC3J_TRINITY_DN44628_c2_g2	Picb_DE44628	7.26496	3.6e-08	3.65e-05	XP_024030630.1 heavy metal-associated isoprenylated plant protein 43 [Morus notabilis]
PC3J_TRINITY_DN48415_c1_g5	Picb_DE48415	7.26027	0.000169	0.027888
PC3J_TRINITY_DN36762_c0_g1	Picb_DE36762	7.25411	3.24e-06	0.001451	XP_012827304.1 PREDICTED: ferruginol synthase-like [Erythranthe guttata]
PC3J_TRINITY_DN49851_c0_g1	Picb_DE49851	7.25255	1.36e-05	0.004307	XP_014506520.1 36.4 kDa proline-rich protein [Vigna radiata var. radiata]
PC3J_TRINITY_DN45141_c1_g2	Picb_DE45141	7.24243	0.000819	0.079614
PC3J_TRINITY_DN9211_c0_g1	Picb_DE9211	7.23532	6.51e-05	0.013972	XP_009781990.1 PREDICTED: probable pectinesterase 53 [Nicotiana sylvestris]
PC2J_TRINITY_DN33193_c0_g1	Picb_DE33193	7.21508	1.57e-05	0.004799
PC3J_TRINITY_DN36980_c0_g1	Picb_DE36980	7.17288	2.56e-05	0.006956	XP_002892650.1 probable xyloglucan endotransglucosylase/hydrolase protein 8 [Arabidopsis lyrata subsp. lyrata]
PC2J_TRINITY_DN6061_c0_g1	Picb_DE6061	7.15199	0.000101	0.019533		BGAL11
PC3J_TRINITY_DN40533_c4_g1	Picb_DE40533	7.14867	0.000399	0.049844	XP_004954978.1 transcription factor bHLH95 [Setaria italica]
PC3J_TRINITY_DN38061_c0_g1	Picb_DE38061	7.1289	5.31e-05	0.01196
PC3J_TRINITY_DN21033_c0_g1	Picb_DE21033	7.10236	3.1e-05	0.008181
PC2J_TRINITY_DN25371_c0_g1	Picb_DE25371	7.10129	1.04e-06	0.000567	XP_023545974.1 peroxidase 55-like [Cucurbita pepo subsp. pepo]
PC3J_TRINITY_DN44212_c2_g4	Picb_DE44212	7.08651	5.66e-25	2.92e-20
PC2J_TRINITY_DN41231_c0_g1	Picb_DE41231	7.03939	9.33e-06	0.00325
PC1J_TRINITY_DN28168_c0_g1	Picb_DE28168	7.03838	1.13e-05	0.00369	sp|P92998|GL11_ARATH Germin-like protein subfamily 1 member 1 OS=Arabidopsis thaliana OX=3702 GN=GLP7 PE=2 SV=2	OSI_10250
PC3J_TRINITY_DN47616_c2_g2	Picb_DE47616	7.03717	3.25e-05	0.008455	XP_003603850.2 glyceraldehyde-3-phosphate dehydrogenase B [Medicago truncatula]	GAPB
PC2J_TRINITY_DN37067_c2_g3	Picb_DE37067	7.03196	0.000322	0.043671
PC3J_TRINITY_DN38385_c0_g1	Picb_DE38385	7.02777	0.000145	0.024889
PC1J_TRINITY_DN13397_c0_g1	Picb_DE13397	7.02635	2.29e-05	0.0063	XP_024029981.1 peroxidase 2, partial [Morus notabilis]
PC2J_TRINITY_DN39660_c3_g1	Picb_DE39660	7.02434	3.94e-05	0.009751
PC3J_TRINITY_DN43026_c3_g4	Picb_DE43026	6.99992	0.000307	0.042274		MCM2
PC2J_TRINITY_DN41264_c1_g1	Picb_DE41264	6.98161	0.000101	0.019533
PC3J_TRINITY_DN47279_c1_g5	Picb_DE47279	6.97072	7.18e-05	0.015096
PC3J_TRINITY_DN27184_c0_g1	Picb_DE27184	6.96028	0.000953	0.087389
PC2J_TRINITY_DN29196_c0_g1	Picb_DE29196	6.95063	0.000116	0.021384		CYP86B1
PC3J_TRINITY_DN15086_c0_g1	Picb_DE15086	6.9177	0.000171	0.028006	XP_020242193.1 bifunctional pinoresinol-lariciresinol reductase-like [Asparagus officinalis]
PC3J_TRINITY_DN51682_c0_g1	Picb_DE51682	6.87575	0.000381	0.048569	XP_024445065.1 4-coumarate--CoA ligase-like 6, partial [Populus trichocarpa]
PC3J_TRINITY_DN39023_c0_g2	Picb_DE39023	6.86942	0.00012	0.02193
PC3J_TRINITY_DN42669_c0_g1	Picb_DE42669	6.86926	1.58e-16	4.08e-12	XP_003626601.1 3-ketoacyl-CoA synthase-like protein [Medicago truncatula]	KCS1
PC3J_TRINITY_DN38350_c0_g1	Picb_DE38350	6.86647	6.23e-06	0.002414
PC2J_TRINITY_DN36875_c1_g3	Picb_DE36875	6.86398	0.000537	0.059823	XP_021607655.1 basic leucine zipper 34-like [Manihot esculenta]
PC3J_TRINITY_DN17246_c0_g1	Picb_DE17246	6.84704	0.000154	0.025651		PGP10
PC1J_TRINITY_DN35538_c1_g2	Picb_DE35538	6.83704	0.000595	0.063694
PC3J_TRINITY_DN11696_c0_g1	Picb_DE11696	6.83577	0.000658	0.068173	XP_022861888.1 probable leucine-rich repeat receptor-like protein kinase At5g49770, partial [Olea europaea var. sylvestris]
PC2J_TRINITY_DN42162_c0_g1	Picb_DE421621	6.82029	5.93e-08	5.27e-05	XP_020689320.1 uncharacterized protein LOC110104510 [Dendrobium catenatum]
PC1J_TRINITY_DN40604_c7_g4	Picb_DE40604	6.81313	0.000623	0.066227
PC2J_TRINITY_DN2061_c0_g1	Picb_DE2061	6.80463	7.7e-05	0.015994	XP_022869244.1 premnaspirodiene oxygenase-like [Olea europaea var. sylvestris]
PC3J_TRINITY_DN43401_c1_g2	Picb_DE43401	6.79621	3.71e-10	9.1e-07	sp|A9P0A6|CSPL5_PICSI CASP-like protein 1U1 OS=Picea sitchensis OX=3332 PE=2 SV=1
PC2J_TRINITY_DN42598_c2_g2	Picb_DE42598	6.7941	0.000273	0.038534	XP_027928686.1 S-adenosylmethionine decarboxylase proenzyme-like [Vigna unguiculata]	SAMDC
PC2J_TRINITY_DN39764_c0_g6	Picb_DE39764	6.77834	5.3e-05	0.01196	XP_021801120.1 GDSL esterase/lipase At2g42990-like isoform X1 [Prunus avium]
PC3J_TRINITY_DN7665_c0_g1	Picb_DE7665	6.77121	0.000426	0.052409	XP_023897661.1 ribonucleoside-diphosphate reductase small chain C-like, partial [Quercus suber]
PC3J_TRINITY_DN41460_c0_g2	Picb_DE41460	6.77114	0.00044	0.053004		CYP86B1
PC3J_TRINITY_DN47782_c0_g3	Picb_DE47782	6.76542	8.79e-07	0.000503	XP_009782179.1 PREDICTED: histone H3.2-like [Nicotiana sylvestris]
PC2J_TRINITY_DN45737_c0_g1	Picb_DE45737	6.76403	8.76e-10	1.67e-06	XP_018805868.1 PREDICTED: BURP domain protein RD22-like, partial [Juglans regia]
PC3J_TRINITY_DN45671_c0_g2	Picb_DE45671	6.76205	1.12e-05	0.00369	XP_020082382.1 caffeoylshikimate esterase-like [Ananas comosus]
PC3J_TRINITY_DN44180_c1_g1	Picb_DE44180	6.76147	0.001139	0.098514	XP_021899655.1 growth-regulating factor 5-like [Carica papaya]
PC3J_TRINITY_DN45415_c0_g1	Picb_DE45415	6.74962	0.000439	0.053004
PC2J_TRINITY_DN38615_c2_g2	Picb_DE38615	6.74465	1.14e-08	1.51e-05	XP_018854558.1 PREDICTED: probable aquaporin PIP2-4 [Juglans regia]	PIP2
PC3J_TRINITY_DN39116_c5_g1	Picb_DE39116	6.74088	1.66e-05	0.005001
PC2J_TRINITY_DN42162_c0_g2	Picb_DE421622	6.73267	0.000325	0.043841
PC3J_TRINITY_DN39651_c1_g3	Picb_DE39651	6.72801	1.84e-08	2.2e-05	sp|Q9SI72|PMEI9_ARATH Pectinesterase inhibitor 9 OS=Arabidopsis thaliana OX=3702 GN=PMEI9 PE=2 SV=1	OSI_32933
PC3J_TRINITY_DN47747_c0_g4	Picb_DE47747	6.72738	0.000387	0.048983
PC3J_TRINITY_DN46459_c1_g5	Picb_DE464591	6.7151	0.000274	0.038534
PC2J_TRINITY_DN43063_c1_g3	Picb_DE43063	6.71303	0.000133	0.023607	XP_010932600.1 14-3-3-like protein isoform X2 [Elaeis guineensis]
PC3J_TRINITY_DN50104_c0_g1	Picb_DE50104	6.71223	0.000131	0.023424
PC3J_TRINITY_DN51239_c0_g1	Picb_DE51239	6.66125	0.000233	0.03408
PC3J_TRINITY_DN48550_c1_g4	Picb_DE485501	6.66012	4.54e-11	2.14e-07	NP_001275865.1 S-adenosylmethionine decarboxylase [Citrus sinensis]	SAMDC
PC2J_TRINITY_DN9562_c0_g1	Picb_DE9562	6.65599	0.000197	0.030394	XP_009784175.1 PREDICTED: GDSL esterase/lipase At5g45960-like [Nicotiana sylvestris]	OSI_06163
PC3J_TRINITY_DN40131_c4_g3	Picb_DE40131	6.65298	4.89e-12	3.6e-08	XP_006856901.2 polyamine oxidase [Amborella trichopoda]
PC3J_TRINITY_DN39395_c6_g3	Picb_DE39395	6.64197	0.000556	0.060746	XP_015890379.1 transcription factor bHLH25-like [Ziziphus jujuba]
PC3J_TRINITY_DN24381_c0_g1	Picb_DE24381	6.6407	0.000188	0.029684
PC3J_TRINITY_DN38811_c1_g4	Picb_DE38811	6.60228	2.71e-12	2.33e-08	XP_011622716.2 cationic peroxidase 1 isoform X1 [Amborella trichopoda]	OSI_34838
PC3J_TRINITY_DN44358_c2_g1	Picb_DE44358	6.58852	0.000206	0.031477		SIP13
PC3J_TRINITY_DN20851_c0_g1	Picb_DE20851	6.58768	0.000329	0.044201
PC2J_TRINITY_DN37309_c1_g3	Picb_DE37309	6.54656	6.68e-07	0.000399		MLO1
PC3J_TRINITY_DN7637_c0_g1	Picb_DE7637	6.54298	0.000123	0.022334
PC3J_TRINITY_DN21991_c0_g1	Picb_DE21991	6.52801	0.000453	0.053883
PC2J_TRINITY_DN32804_c0_g1	Picb_DE32804	6.52343	0.000231	0.033902	XP_017180665.1 PREDICTED: programmed cell death protein 2-like [Malus domestica]
PC1J_TRINITY_DN38474_c2_g2	Picb_DE38474	6.50674	0.000624	0.066227	XP_020105564.1 uncharacterized protein LOC109722083 isoform X2 [Ananas comosus]	APE1
PC2J_TRINITY_DN41292_c0_g7	Picb_DE41292	6.46046	0.001101	0.096533
PC3J_TRINITY_DN29026_c0_g1	Picb_DE29026	6.43674	0.000141	0.024642	XP_024968197.1 protein YLS3-like [Cynara cardunculus var. scolymus]	OSI_25077
PC3J_TRINITY_DN46845_c4_g2	Picb_DE46845	6.42974	8.73e-05	0.017445	XP_011468663.1 PREDICTED: L-ascorbate oxidase-like [Fragaria vesca subsp. vesca]
PC1J_TRINITY_DN38185_c3_g4	Picb_DE38185	6.42518	0.000334	0.044649	XP_021902218.1 cold-responsive protein kinase 1-like [Carica papaya]
PC3J_TRINITY_DN26101_c0_g1	Picb_DE26101	6.41123	2.42e-05	0.006592
PC2J_TRINITY_DN44000_c0_g2	Picb_DE44000	6.38973	0.00045	0.053686	XP_018854818.1 PREDICTED: glutathione S-transferase U20-like, partial [Juglans regia]	GST5
PC3J_TRINITY_DN44694_c1_g1	Picb_DE44694	6.34382	0.001099	0.096487
PC2J_TRINITY_DN35956_c7_g1	Picb_DE35956	6.3335	5.98e-07	0.000363	XP_028064640.1 MADS-box protein SVP isoform X1 [Camellia sinensis]
PC3J_TRINITY_DN38789_c0_g2	Picb_DE38789	6.33298	0.0004	0.049844
PC3J_TRINITY_DN3827_c0_g1	Picb_DE3827	6.31126	0.000962	0.088049		CYP86B1
PC2J_TRINITY_DN38684_c3_g3	Picb_DE38684	6.29345	0.000605	0.064559
PC1J_TRINITY_DN35887_c1_g4	Picb_DE35887	6.26914	0.000771	0.076723	XP_020218032.1 probable serine/threonine-protein kinase PBL18 [Cajanus cajan]
PC2J_TRINITY_DN32561_c0_g1	Picb_DE32561	6.25727	0.000952	0.087389	sp|P92998|GL11_ARATH Germin-like protein subfamily 1 member 1 OS=Arabidopsis thaliana OX=3702 GN=GLP7 PE=2 SV=2	OSI_10250
PC3J_TRINITY_DN38766_c5_g1	Picb_DE38766	6.24279	0.000144	0.024842	XP_006378419.1 hypothetical protein POPTR_0010s10730g [Populus trichocarpa]
PC3J_TRINITY_DN40363_c2_g1	Picb_DE40363	6.2286	3.15e-06	0.001446	sp|Q67ZU1|LIP2_ARATH Triacylglycerol lipase 2 OS=Arabidopsis thaliana OX=3702 GN=LIP2 PE=2 SV=1	LIPA
PC1J_TRINITY_DN40216_c2_g1	Picb_DE40216	6.20474	0.000596	0.063694
PC1J_TRINITY_DN36534_c2_g1	Picb_DE36534	6.18885	0.000981	0.088769
PC3J_TRINITY_DN41132_c0_g4	Picb_DE41132	6.18426	1.25e-09	2.21e-06	XP_008389290.2 3-ketoacyl-CoA synthase 6-like [Malus domestica]
PC3J_TRINITY_DN46785_c0_g3	Picb_DE46785	6.18267	0.000784	0.077721
PC2J_TRINITY_DN37602_c1_g1	Picb_DE37602	6.17276	0.000373	0.04822
PC2J_TRINITY_DN33802_c0_g1	Picb_DE33802	6.15583	0.0009	0.085043	XP_017621241.1 PREDICTED: mannan endo-1,4-beta-mannosidase 2-like, partial [Gossypium arboreum]	MAN2
PC3J_TRINITY_DN31476_c0_g1	Picb_DE31476	6.14838	0.000199	0.030587
PC2J_TRINITY_DN29427_c0_g1	Picb_DE29427	6.13844	3.19e-06	0.001446		PGP10
PC3J_TRINITY_DN40578_c2_g5	Picb_DE40578	6.13223	0.000126	0.02268
PC2J_TRINITY_DN47424_c0_g1	Picb_DE47424	6.09461	0.000442	0.053004	XP_009784931.1 PREDICTED: probable 3-ketoacyl-CoA synthase 2 [Nicotiana sylvestris]
PC2J_TRINITY_DN47642_c0_g1	Picb_DE47642	5.96091	0.00029	0.040324	XP_018461931.1 PREDICTED: omega-hydroxypalmitate O-feruloyl transferase-like [Raphanus sativus]
PC3J_TRINITY_DN38154_c0_g1	Picb_DE38154	5.92189	3.8e-05	0.009595	XP_025797207.1 histone-binding protein MSI1 homolog [Panicum hallii]	MSI1
PC3J_TRINITY_DN44317_c5_g1	Picb_DE44317	5.85827	3.33e-07	0.000226		OSI_19249
PC3J_TRINITY_DN51387_c0_g1	Picb_DE51387	5.83949	0.000217	0.032444
PC2J_TRINITY_DN43560_c0_g5	Picb_DE43560	5.77631	0.000932	0.086521
PC3J_TRINITY_DN43408_c1_g1	Picb_DE43408	5.75906	2.92e-05	0.007796	XP_023875527.1 histone chaperone ASF1B-like [Quercus suber]	ASF1B
PC3J_TRINITY_DN41808_c0_g2	Picb_DE41808	5.70785	1.37e-10	3.71e-07	XP_028107371.1 fatty acyl-CoA reductase 2 [Camellia sinensis]
PC1J_TRINITY_DN7452_c0_g1	Picb_DE7452	5.69116	0.000537	0.059823
PC2J_TRINITY_DN40591_c3_g3	Picb_DE40591	5.63804	0.001175	0.099944
PC3J_TRINITY_DN41568_c2_g1	Picb_DE41568	5.62298	0.00101	0.091199	XP_008446307.1 PREDICTED: thaumatin-like protein 1 [Cucumis melo]
PC3J_TRINITY_DN35425_c0_g1	Picb_DE35425	5.55238	0.000142	0.024642		ATCSLA09
PC3J_TRINITY_DN48550_c1_g2	Picb_DE485502	5.5461	3.53e-08	3.65e-05	XP_024037594.1 S-adenosylmethionine decarboxylase proenzyme [Citrus clementina]	SAMDC
PC3J_TRINITY_DN46604_c1_g1	Picb_DE46604	5.54266	4.28e-06	0.001826	XP_020571898.1 LRR receptor-like serine/threonine-protein kinase ERL2 [Phalaenopsis equestris]
PC3J_TRINITY_DN48024_c0_g5	Picb_DE480241	5.53687	0.000154	0.025651
PC3J_TRINITY_DN47481_c2_g2	Picb_DE47481	5.53339	0.000105	0.019818
PC3J_TRINITY_DN33105_c0_g2	Picb_DE33105	5.5203	0.001029	0.092165	XP_018834128.1 PREDICTED: potassium transporter 2-like, partial [Juglans regia]
PC2J_TRINITY_DN45449_c2_g2	Picb_DE45449	5.51923	0.000509	0.058258	XP_028069407.1 tubulin alpha chain-like [Camellia sinensis]	TUA1
PC2J_TRINITY_DN43517_c1_g2	Picb_DE43517	5.47847	6.09e-11	2.32e-07	XP_031263013.1 alcohol dehydrogenase-like 6 [Pistacia vera]
PC3J_TRINITY_DN39935_c4_g1	Picb_DE39935	5.47285	8.64e-06	0.00305	sp|Q9SF94|GDL50_ARATH GDSL esterase/lipase At3g09930 OS=Arabidopsis thaliana OX=3702 GN=At3g09930 PE=2 SV=1
PC2J_TRINITY_DN36662_c1_g4	Picb_DE36662	5.44674	0.000202	0.030893	XP_022884543.1 histone H3.3-like [Olea europaea var. sylvestris]
PC3J_TRINITY_DN32291_c0_g1	Picb_DE32291	5.43247	0.00064	0.066932	XP_020968256.1 PTI1-like tyrosine-protein kinase 2 isoform X2 [Arachis ipaensis]
PC3J_TRINITY_DN44895_c2_g7	Picb_DE44895	5.4319	6.73e-07	0.000399	XP_021640639.1 cellulose synthase A catalytic subunit 3 [UDP-forming] isoform X2 [Hevea brasiliensis]
PC2J_TRINITY_DN41866_c4_g2	Picb_DE41866	5.43155	1.9e-06	0.000942	XP_018499240.1 PREDICTED: BAHD acyltransferase DCR-like, partial [Pyrus x bretschneideri]
PC3J_TRINITY_DN46014_c2_g1	Picb_DE46014	5.42031	0.000116	0.021384
PC1J_TRINITY_DN40193_c2_g2	Picb_DE40193	5.41123	1.26e-07	9.65e-05
PC2J_TRINITY_DN42610_c0_g3	Picb_DE42610	5.40054	0.000376	0.048319	XP_018681699.1 PREDICTED: agamous-like MADS-box protein AGL14 [Musa acuminata subsp. malaccensis]
PC3J_TRINITY_DN39292_c3_g5	Picb_DE39292	5.39689	0.000369	0.047913		CMT1
PC1J_TRINITY_DN9149_c0_g1	Picb_DE9149	5.39245	1.03e-07	8.08e-05		OSI_11462
PC3J_TRINITY_DN43559_c2_g1	Picb_DE43559	5.38154	0.00038	0.048569
PC3J_TRINITY_DN47668_c1_g1	Picb_DE47668	5.37921	8.44e-05	0.017126	XP_023516068.1 probable pectinesterase 53 isoform X1 [Cucurbita pepo subsp. pepo]
PC3J_TRINITY_DN35895_c0_g2	Picb_DE35895	5.37906	0.000359	0.047136		MAN6
PC3J_TRINITY_DN39208_c3_g3	Picb_DE392082	5.37412	9.86e-05	0.019254	sp|Q711T2|H33_PINPS Histone H3.3 OS=Pinus pinaster OX=71647 PE=2 SV=3	H3F3B
PC2J_TRINITY_DN31051_c0_g1	Picb_DE31051	5.35597	5.81e-05	0.012864	XP_010101470.2 CRIB domain-containing protein RIC10 [Morus notabilis]
PC1J_TRINITY_DN35919_c0_g2	Picb_DE35919	5.33585	0.000174	0.02818
PC3J_TRINITY_DN47361_c1_g1	Picb_DE47361	5.31079	1.05e-05	0.003551	XP_031270775.1 peroxidase 72-like [Pistacia vera]
PC2J_TRINITY_DN45407_c0_g2	Picb_DE45407	5.23373	0.000361	0.047263
PC2J_TRINITY_DN42998_c2_g4	Picb_DE42998	5.19501	3.61e-08	3.65e-05
PC1J_TRINITY_DN32848_c0_g1	Picb_DE32848	5.1947	6.31e-11	2.32e-07	XP_021897604.1 MADS-box protein SVP [Carica papaya]
PC2J_TRINITY_DN38932_c2_g3	Picb_DE38932	5.16785	1.3e-05	0.004128	XP_023511864.1 xyloglucan endotransglucosylase/hydrolase protein 9-like [Cucurbita pepo subsp. pepo]
PC3J_TRINITY_DN41573_c2_g2	Picb_DE41573	5.13383	0.000195	0.030299
PC3J_TRINITY_DN41226_c2_g1	Picb_DE41226	5.13285	0.000252	0.035989
PC3J_TRINITY_DN46327_c3_g5	Picb_DE46327	5.13215	0.000657	0.068173	XP_020572918.1 protein SPIRAL1-like 2 [Phalaenopsis equestris]
PC2J_TRINITY_DN37432_c2_g1	Picb_DE37432	5.11782	3.2e-06	0.001446
PC2J_TRINITY_DN40747_c3_g1	Picb_DE40747	5.01921	0.000761	0.076272	XP_020594729.1 cationic peroxidase 1-like, partial [Phalaenopsis equestris]	OSI_34838
PC2J_TRINITY_DN45333_c1_g2	Picb_DE45333	4.94022	2.66e-05	0.007182
PC2J_TRINITY_DN5809_c0_g1	Picb_DE5809	4.89412	4.77e-05	0.011074		SMC2
PC3J_TRINITY_DN48678_c4_g1	Picb_DE48678	4.87672	0.000559	0.060771
PC1J_TRINITY_DN37099_c3_g1	Picb_DE37099	4.87244	4.89e-05	0.011243
PC3J_TRINITY_DN41999_c0_g1	Picb_DE41999	4.85049	3.72e-08	3.69e-05	XP_021889073.1 peroxidase 42 [Carica papaya]
PC3J_TRINITY_DN46459_c1_g6	Picb_DE464592	4.83656	5.99e-06	0.00236
PC1J_TRINITY_DN38544_c3_g1	Picb_DE38544	4.82644	0.000348	0.04598		SUS3
PC3J_TRINITY_DN39216_c0_g1	Picb_DE39216	4.79427	6e-06	0.00236
PC3J_TRINITY_DN49283_c2_g5	Picb_DE49283	4.73906	8.23e-09	1.12e-05	XP_030441543.1 probable mannitol dehydrogenase, partial [Syzygium oleosum]	CAD1
PC2J_TRINITY_DN42357_c0_g3	Picb_DE42357	4.72386	0.000148	0.025047
PC3J_TRINITY_DN39261_c0_g2	Picb_DE39261	4.70938	0.001034	0.092165	XP_017431904.1 PREDICTED: cytochrome P450 77A3-like [Vigna angularis]	CYP77B1
PC3J_TRINITY_DN40910_c0_g1	Picb_DE40910	4.70643	0.001157	0.099413
PC3J_TRINITY_DN36625_c0_g1	Picb_DE36625	4.68314	8.31e-05	0.016941		MCM6
PC3J_TRINITY_DN46899_c1_g1	Picb_DE468991	4.67546	1.72e-06	0.00086
PC2J_TRINITY_DN40366_c0_g2	Picb_DE40366	4.66787	1.72e-08	2.12e-05		TAPX
PC2J_TRINITY_DN43031_c3_g3	Picb_DE43031	4.66617	0.000236	0.034299	XP_025644900.1 probable UDP-N-acetylglucosamine--peptide N-acetylglucosaminyltransferase SEC isoform X1 [Arachis hypogaea]
PC3J_TRINITY_DN34619_c0_g1	Picb_DE34619	4.66109	0.000728	0.073832	XP_010448502.1 PREDICTED: probable galacturonosyltransferase 12 [Camelina sativa]	GAUT13
PC3J_TRINITY_DN32205_c0_g1	Picb_DE32205	4.62451	0.000513	0.05836	XP_021898154.1 syntaxin-related protein KNOLLE [Carica papaya]
PC3J_TRINITY_DN51144_c0_g1	Picb_DE51144	4.62066	0.000238	0.0344	XP_006855212.2 protein IRX15-LIKE [Amborella trichopoda]
PC3J_TRINITY_DN40631_c5_g1	Picb_DE40631	4.61334	1.45e-06	0.000754		OSI_37158
PC2J_TRINITY_DN35692_c0_g2	Picb_DE35692	4.58135	0.00097	0.088643
PC3J_TRINITY_DN39638_c3_g1	Picb_DE39638	4.56101	0.000828	0.080164
PC2J_TRINITY_DN44300_c8_g2	Picb_DE44300	4.55535	2.39e-05	0.00656	XP_023733908.1 ABC transporter G family member 15-like [Lactuca sativa]
PC3J_TRINITY_DN47144_c4_g1	Picb_DE47144	4.54461	0.000322	0.043671
PC3J_TRINITY_DN40441_c1_g2	Picb_DE40441	4.54096	4.1e-05	0.009837
PC3J_TRINITY_DN47237_c2_g3	Picb_DE472371	4.5223	7.83e-06	0.002864	XP_023523611.1 3-ketoacyl-CoA synthase 5 [Cucurbita pepo subsp. pepo]
PC3J_TRINITY_DN48456_c2_g6	Picb_DE48456	4.50896	0.000434	0.053004	XP_003579514.1 CASP-like protein 2A1 [Brachypodium distachyon]
PC3J_TRINITY_DN10445_c0_g1	Picb_DE10445	4.50349	0.001155	0.099413
PC2J_TRINITY_DN34405_c0_g1	Picb_DE34405	4.47953	4.07e-05	0.009837	XP_030444795.1 serine carboxypeptidase-like 45, partial [Syzygium oleosum]	OSI_36290
PC2J_TRINITY_DN36797_c3_g1	Picb_DE36797	4.46499	0.00117	0.0998
PC2J_TRINITY_DN38075_c3_g4	Picb_DE38075	4.46376	0.000391	0.049306
PC3J_TRINITY_DN34943_c0_g1	Picb_DE34943	4.45739	1.43e-05	0.004477	XP_006371447.1 hypothetical protein POPTR_0019s105502g, partial [Populus trichocarpa]
PC3J_TRINITY_DN42868_c0_g1	Picb_DE42868	4.41021	0.000169	0.027888
PC3J_TRINITY_DN48024_c0_g2	Picb_DE480242	4.38885	0.000849	0.081629	XP_022868392.1 uncharacterized protein LOC111387978 [Olea europaea var. sylvestris]
PC3J_TRINITY_DN48803_c3_g1	Picb_DE48803	4.37499	0.000547	0.060362
PC3J_TRINITY_DN49191_c1_g2	Picb_DE491911	4.35781	8.82e-11	2.72e-07	XP_021611559.1 non-specific lipid-transfer protein A-like [Manihot esculenta]
PC3J_TRINITY_DN40812_c2_g2	Picb_DE40812	4.35699	0.000897	0.085043	XP_024020968.1 protein COBRA [Morus notabilis]
PC2J_TRINITY_DN36845_c4_g1	Picb_DE36845	4.33149	0.00054	0.0599
PC2J_TRINITY_DN44622_c0_g5	Picb_DE44622	4.32872	2.08e-05	0.005932	sp|Q9LD13|PILR2_THUPL Bifunctional pinoresinol-lariciresinol reductase 2 OS=Thuja plicata OX=3316 GN=PLR_Tp2 PE=1 SV=1
PC3J_TRINITY_DN41295_c2_g1	Picb_DE41295	4.31763	0.000316	0.043244	XP_020868710.1 histone H4 [Arabidopsis lyrata subsp. lyrata]
PC2J_TRINITY_DN37693_c0_g2	Picb_DE37693	4.30007	0.000551	0.060457	XP_022149471.1 NDR1/HIN1-like protein 6 [Momordica charantia]	OSI_18799
PC2J_TRINITY_DN43487_c0_g1	Picb_DE43487	4.29809	0.000182	0.029004
PC2J_TRINITY_DN36952_c3_g3	Picb_DE36952	4.29466	0.001091	0.096089
PC3J_TRINITY_DN23850_c0_g1	Picb_DE23850	4.28821	0.000947	0.087389
PC3J_TRINITY_DN47074_c0_g1	Picb_DE47074	4.28505	0.001049	0.093172
PC2J_TRINITY_DN41476_c3_g1	Picb_DE41476	4.26771	6.48e-06	0.002492	XP_024386172.1 3-dehydrosphinganine reductase TSC10A-like [Physcomitrella patens]
PC2J_TRINITY_DN40407_c1_g3	Picb_DE40407	4.23666	0.000129	0.023165
PC3J_TRINITY_DN43914_c1_g3	Picb_DE43914	4.19538	0.000223	0.032799	XP_013751108.1 cytochrome P450 86A8-like [Brassica napus]	CYP86A4
PC3J_TRINITY_DN48277_c1_g6	Picb_DE48277	4.19419	0.000112	0.020729
PC2J_TRINITY_DN20264_c0_g1	Picb_DE20264	4.18954	0.000634	0.066824
PC3J_TRINITY_DN42815_c3_g1	Picb_DE42815	4.15617	0.000141	0.024642	XP_016582131.1 PREDICTED: uncharacterized protein LOC107879660 [Capsicum annuum]
PC3J_TRINITY_DN37730_c0_g1	Picb_DE37730	4.15066	5.04e-05	0.01147	XP_024026235.1 pectinesterase [Morus notabilis]
PC3J_TRINITY_DN46282_c1_g1	Picb_DE46282	4.14685	0.000594	0.063694	XP_009390370.1 PREDICTED: xyloglucan endotransglucosylase/hydrolase protein 31-like [Musa acuminata subsp. malaccensis]
PC2A_TRINITY_DN31019_c1_g2	Picb_DE31019	4.14358	6.18e-10	1.33e-06	sp|D9IWE0|GNKL_PINPS Antifungal protein ginkbilobin-like protein OS=Pinus pinaster OX=71647 GN=EAP PE=2 SV=1
PC2J_TRINITY_DN38572_c1_g2	Picb_DE385721	4.12677	0.000218	0.032473	XP_013676435.1 histone H2B.3 isoform X2 [Brassica napus]
PC3J_TRINITY_DN48551_c3_g3	Picb_DE48551	4.11989	0.000976	0.088769	XP_011074956.1 myb-related protein 330 [Sesamum indicum]
PC3J_TRINITY_DN47712_c2_g1	Picb_DE47712	4.1192	0.000173	0.02818	XP_023519683.1 phosphomethylethanolamine N-methyltransferase [Cucurbita pepo subsp. pepo]	OSI_20868
PC3J_TRINITY_DN41710_c1_g4	Picb_DE41710	4.11371	1.36e-08	1.76e-05		XYL4
PC3J_TRINITY_DN37481_c0_g1	Picb_DE37481	4.11094	0.000509	0.058258	XP_010999442.1 PREDICTED: vegetative cell wall protein gp1-like isoform X2 [Populus euphratica]
PC3J_TRINITY_DN48987_c0_g1	Picb_DE48987	4.06371	9.53e-08	7.79e-05	XP_020526173.1 homeobox-leucine zipper protein ROC8 isoform X1 [Amborella trichopoda]
PC2J_TRINITY_DN37279_c2_g2	Picb_DE37279	4.063	1.83e-09	2.95e-06	XP_020974305.1 protein ECERIFERUM 3 [Arachis ipaensis]
PC2J_TRINITY_DN40194_c3_g1	Picb_DE40194	4.06275	9.04e-07	0.000512	XP_027909385.1 GDSL esterase/lipase At5g22810-like [Vigna unguiculata]
PC1J_TRINITY_DN37617_c2_g4	Picb_DE37617	4.05091	1.71e-09	2.9e-06
PC1J_TRINITY_DN37393_c2_g2	Picb_DE37393	4.04087	4.1e-05	0.009837	XP_002321285.2 glycosyl transferase family 2 family protein, partial [Populus trichocarpa]
PC3J_TRINITY_DN48688_c1_g2	Picb_DE48688	4.02994	0.000866	0.082842	XP_022725814.1 phosphoethanolamine N-methyltransferase 1-like isoform X2 [Durio zibethinus]	OSI_20868
PC2J_TRINITY_DN38708_c0_g2	Picb_DE38708	4.0053	0.000265	0.037571	XP_023879622.1 chitinase-like protein 2, partial [Quercus suber]	POM1
PC3J_TRINITY_DN26745_c0_g1	Picb_DE26745	3.9951	1.15e-06	0.000613
PC3J_TRINITY_DN45994_c0_g3	Picb_DE459941	3.99339	0.000904	0.085043	XP_025015146.1 probable pectate lyase 18 [Ricinus communis]
PC1J_TRINITY_DN19055_c0_g1	Picb_DE19055	3.99091	0.001068	0.094387	XP_018454508.1 PREDICTED: DNA replication licensing factor MCM7-like [Raphanus sativus]	MCM7
PC2J_TRINITY_DN44557_c0_g4	Picb_DE44557	3.97898	1.44e-07	0.000106	sp|Q9LL41|PCBER_PINTA Phenylcoumaran benzylic ether reductase PT1 OS=Pinus taeda OX=3352 GN=PCBER PE=1 SV=1
PC1J_TRINITY_DN35179_c2_g2	Picb_DE35179	3.97661	1.06e-05	0.003566	XP_022773823.1 aspartic proteinase nepenthesin-1-like [Durio zibethinus]
PC3J_TRINITY_DN39802_c2_g1	Picb_DE39802	3.97017	1.4e-07	0.000105	XP_011623081.1 O-acyltransferase WSD1 isoform X1 [Amborella trichopoda]
PC2J_TRINITY_DN13486_c0_g1	Picb_DE13486	3.96678	0.000208	0.031671	XP_002300700.2 multi-copper oxidase type 1 family protein [Populus trichocarpa]	OSI_26158
PC2J_TRINITY_DN45437_c0_g2	Picb_DE45437	3.96096	1.02e-07	8.08e-05	XP_023887417.1 3-ketoacyl-CoA synthase 10 [Quercus suber]
PC2J_TRINITY_DN45458_c1_g1	Picb_DE45458	3.95536	0.000142	0.024642
PC2J_TRINITY_DN43271_c0_g3	Picb_DE43271	3.94933	3.96e-07	0.000265	XP_024045572.1 protein HOTHEAD isoform X2 [Citrus clementina]
PC3J_TRINITY_DN45341_c3_g1	Picb_DE45341	3.94844	3.6e-08	3.65e-05	XP_020866821.1 ABC transporter G family member 11 [Arabidopsis lyrata subsp. lyrata]
PC2J_TRINITY_DN31821_c0_g1	Picb_DE31821	3.92196	0.000286	0.039984	XP_010111929.2 GDSL esterase/lipase At5g45960, partial [Morus notabilis]
PC2J_TRINITY_DN45797_c0_g6	Picb_DE45797	3.91049	1.39e-05	0.004372	XP_020263665.1 cytochrome P450 86B1-like [Asparagus officinalis]	CYP86B1
PC3J_TRINITY_DN47237_c2_g2	Picb_DE472372	3.90934	0.000314	0.043036
PC3J_TRINITY_DN40696_c1_g1	Picb_DE406961	3.89795	0.000548	0.060362	XP_020244044.1 basic blue protein [Asparagus officinalis]
PC2J_TRINITY_DN36908_c4_g1	Picb_DE36908	3.83133	5.26e-06	0.002152	XP_023925286.1 tubulin alpha chain, partial [Quercus suber]
PC2J_TRINITY_DN44922_c0_g1	Picb_DE44922	3.83117	3.01e-06	0.001422		OSI_26158
PC2J_TRINITY_DN44435_c1_g2	Picb_DE44435	3.82631	3.97e-05	0.009751		GMP
PC3J_TRINITY_DN29704_c0_g1	Picb_DE29704	3.82229	0.000104	0.019818		CMT2
PC2J_TRINITY_DN40629_c4_g6	Picb_DE40629	3.81191	6.64e-05	0.014138	XP_017192941.1 PREDICTED: lysosomal beta glucosidase-like [Malus domestica]
PC3J_TRINITY_DN44483_c1_g4	Picb_DE44483	3.8014	2.13e-05	0.005967	sp|Q9SYT0|ANXD1_ARATH Annexin D1 OS=Arabidopsis thaliana OX=3702 GN=ANN1 PE=1 SV=1	AN34
PC3J_TRINITY_DN48526_c2_g1	Picb_DE48526	3.79291	0.000199	0.030542		OSI_08252
PC1J_TRINITY_DN26572_c0_g1	Picb_DE26572	3.78281	0.000523	0.059247
PC3J_TRINITY_DN43741_c0_g2	Picb_DE43741	3.78024	1.64e-12	1.69e-08	XP_002264995.1 PREDICTED: probable xyloglucan endotransglucosylase/hydrolase protein 8 [Vitis vinifera]
PC2J_TRINITY_DN39866_c3_g1	Picb_DE39866	3.69	0.000819	0.079614
PC3J_TRINITY_DN39686_c1_g5	Picb_DE39686	3.68472	0.000189	0.029684	XP_018716869.1 PREDICTED: serine carboxypeptidase 1 [Eucalyptus grandis]	CBP1
PC2J_TRINITY_DN38343_c2_g2	Picb_DE38343	3.68189	0.000769	0.076723	XP_020867896.1 histone H3.2 [Arabidopsis lyrata subsp. lyrata]
PC3J_TRINITY_DN39475_c0_g1	Picb_DE39475	3.68083	6.6e-06	0.002521	XP_015934116.1 MLO protein homolog 1-like isoform X3 [Arachis duranensis]	MLO1
PC3J_TRINITY_DN49177_c0_g3	Picb_DE49177	3.67252	0.00077	0.076723
PC2J_TRINITY_DN45890_c1_g1	Picb_DE45890	3.6548	2.92e-05	0.007796
PC2J_TRINITY_DN44915_c0_g1	Picb_DE44915	3.65219	0.000312	0.042889	XP_017184740.1 PREDICTED: glucomannan 4-beta-mannosyltransferase 9-like [Malus domestica]	ATCSLA09
PC3J_TRINITY_DN39727_c0_g2	Picb_DE39727	3.64749	0.000387	0.048983	NP_192230.1 xyloglucan endotransglucosylase/hydrolase 9 [Arabidopsis thaliana]
PC2J_TRINITY_DN40632_c1_g2	Picb_DE40632	3.63725	0.000454	0.053883	XP_022633899.1 homogentisate phytyltransferase 1, chloroplastic-like [Vigna radiata var. radiata]	HPT1
PC2J_TRINITY_DN45649_c1_g1	Picb_DE45649	3.63446	3.02e-13	3.89e-09
PC3J_TRINITY_DN41667_c0_g4	Picb_DE41667	3.62893	0.000354	0.046527
PC3J_TRINITY_DN40824_c2_g3	Picb_DE40824	3.61228	0.000441	0.053004	XP_031254618.1 high mobility group B protein 2-like [Pistacia vera]
PC3J_TRINITY_DN47876_c3_g4	Picb_DE478761	3.5938	0.00012	0.021929
PC3J_TRINITY_DN45227_c4_g1	Picb_DE45227	3.58506	0.001175	0.099944	XP_008794563.1 PREDICTED: uncharacterized protein LOC103710566 [Phoenix dactylifera]
PC2J_TRINITY_DN46193_c4_g1	Picb_DE46193	3.58185	0.000172	0.02816
PC3J_TRINITY_DN43057_c5_g1	Picb_DE43057	3.57479	0.00041	0.050752		OSI_16341
PC1J_TRINITY_DN35419_c3_g2	Picb_DE35419	3.54894	8.06e-06	0.002927
PC2J_TRINITY_DN36713_c2_g2	Picb_DE36713	3.54764	3.48e-08	3.65e-05
PC1J_TRINITY_DN24712_c0_g2	Picb_DE24712	3.54118	0.00054	0.0599	XP_006577336.1 GDSL esterase/lipase At4g01130 isoform X2 [Glycine max]
PC3J_TRINITY_DN39349_c0_g3	Picb_DE39349	3.52713	0.000548	0.060362		OSI_36290
PC3J_TRINITY_DN48430_c2_g5	Picb_DE48430	3.52037	0.000239	0.034497	XP_006418440.1 phosphatidylinositol transfer protein 3 [Eutrema salsugineum]
PC2J_TRINITY_DN41973_c1_g3	Picb_DE41973	3.48704	2.26e-05	0.0063	XP_023543696.1 actin-7 [Cucurbita pepo subsp. pepo]	ACT1
PC2J_TRINITY_DN37139_c3_g2	Picb_DE37139	3.48567	6.18e-05	0.013501	XP_018854172.1 PREDICTED: ABC transporter G family member 11-like, partial [Juglans regia]
PC2J_TRINITY_DN39306_c1_g3	Picb_DE39306	3.4818	0.000638	0.066855	XP_010907568.1 aspartic proteinase nepenthesin-2 [Elaeis guineensis]
PC3J_TRINITY_DN44545_c1_g4	Picb_DE44545	3.48006	3.82e-06	0.001652
PC2J_TRINITY_DN44741_c1_g2	Picb_DE44741	3.45912	3.37e-05	0.008692	sp|P19177|H2A_PETCR Histone H2A OS=Petroselinum crispum OX=4043 PE=2 SV=1	HTA1
PC3J_TRINITY_DN48701_c4_g1	Picb_DE48701	3.43764	0.000139	0.024544	XP_031123938.1 root phototropism protein 3-like [Ipomoea triloba]
PC2J_TRINITY_DN45315_c0_g5	Picb_DE45315	3.43417	4.55e-05	0.010601	XP_007209896.1 cytochrome P450 86A22 [Prunus persica]	CYP86A4
PC1J_TRINITY_DN31160_c0_g1	Picb_DE31160	3.42774	0.001132	0.098514	XP_010261902.1 PREDICTED: uncharacterized protein LOC104600570 isoform X1 [Nelumbo nucifera]
PC3J_TRINITY_DN44241_c0_g1	Picb_DE44241	3.42675	0.000558	0.060771	XP_011016489.1 PREDICTED: probable methyltransferase PMT17, partial [Populus euphratica]
PC3J_TRINITY_DN47872_c2_g2	Picb_DE47872	3.42243	3.9e-05	0.00975	XP_023531393.1 glucan endo-1,3-beta-glucosidase 12-like [Cucurbita pepo subsp. pepo]
PC2A_TRINITY_DN23845_c0_g1	Picb_DE23845	3.42013	0.00021	0.031883	XP_006387004.1 hypothetical protein POPTR_2251s00200g [Populus trichocarpa]
PC3J_TRINITY_DN45386_c1_g1	Picb_DE45386	3.41338	0.000489	0.056657	sp|Q711T2|H33_PINPS Histone H3.3 OS=Pinus pinaster OX=71647 PE=2 SV=3
PC3J_TRINITY_DN44184_c0_g1	Picb_DE44184	3.40138	1.47e-05	0.00455
PC3J_TRINITY_DN43108_c4_g1	Picb_DE43108	3.39554	1.11e-05	0.003657
PC3J_TRINITY_DN43583_c4_g2	Picb_DE43583	3.39224	0.000418	0.051638	XP_031099065.1 dirigent protein 11-like [Ipomoea triloba]
PC3J_TRINITY_DN42424_c3_g3	Picb_DE42424	3.38522	0.000381	0.048569	XP_021605141.1 heavy metal-associated isoprenylated plant protein 39-like [Manihot esculenta]
PC2J_TRINITY_DN44071_c2_g2	Picb_DE44071	3.37926	3.31e-05	0.008582	XP_010917572.1 protein YLS3 [Elaeis guineensis]
PC3J_TRINITY_DN49297_c0_g4	Picb_DE49297	3.37827	1.81e-05	0.005301
PC3J_TRINITY_DN45329_c1_g10	Picb_DE45329	3.37826	0.000905	0.085043
PC3J_TRINITY_DN43826_c1_g2	Picb_DE43826	3.33087	0.000177	0.028458		MCM7
PC3J_TRINITY_DN43886_c0_g2	Picb_DE43886	3.31806	0.000427	0.052427	XP_010668307.2 PREDICTED: vacuolar cation/proton exchanger 3-like [Beta vulgaris subsp. vulgaris]	CAX1
PC3J_TRINITY_DN47512_c3_g5	Picb_DE47512	3.29364	3.92e-05	0.00975	XP_006828037.1 aspartic proteinase nepenthesin-1 [Amborella trichopoda]
PC1J_TRINITY_DN40165_c0_g4	Picb_DE40165	3.2825	0.000215	0.032444	XP_006858415.1 bidirectional sugar transporter SWEET1 [Amborella trichopoda]
PC2J_TRINITY_DN45190_c1_g2	Picb_DE45190	3.24991	9.34e-07	0.000519	XP_028183021.1 probable xyloglucan endotransglucosylase/hydrolase protein 8 [Glycine soja]
PC1J_TRINITY_DN39391_c1_g1	Picb_DE39391	3.23673	2.77e-07	0.000193	XP_021598042.1 probable 2-oxoglutarate-dependent dioxygenase ANS isoform X1 [Manihot esculenta]
PC3J_TRINITY_DN42858_c1_g1	Picb_DE42858	3.19542	0.000105	0.019818	XP_027082914.1 3-oxoacyl-[acyl-carrier-protein] synthase I, chloroplastic-like [Coffea arabica]	KAS1
PC3J_TRINITY_DN43971_c2_g1	Picb_DE43971	3.1849	3.1e-05	0.008181	XP_013463006.1 peroxidase family protein [Medicago truncatula]
PC1J_TRINITY_DN41285_c3_g1	Picb_DE41285	3.17342	8.19e-06	0.002931	XP_025793847.1 sucrose synthase 4 [Panicum hallii]	SUS3
PC3J_TRINITY_DN40696_c1_g2	Picb_DE406962	3.17224	0.001185	0.099993	sp|Q9M1B9|SCRK4_ARATH Probable fructokinase-4 OS=Arabidopsis thaliana OX=3702 GN=At3g59480 PE=2 SV=1	OSI_22272
PC2J_TRINITY_DN40270_c0_g1	Picb_DE40270	3.16951	5.76e-09	8.25e-06	XP_015953103.1 protein EXORDIUM-like 3 [Arachis duranensis]
PC3J_TRINITY_DN48003_c0_g6	Picb_DE480031	3.16634	0.000556	0.060746	XP_025807518.1 CBL-interacting protein kinase 32-like [Panicum hallii]	CIPK3
PC1J_TRINITY_DN35826_c0_g4	Picb_DE35826	3.15117	7.6e-05	0.015859		TRRAP
PC3J_TRINITY_DN43047_c0_g3	Picb_DE43047	3.13501	4.73e-07	0.000305	XP_022140692.1 homeobox-leucine zipper protein HDG2-like isoform X2 [Momordica charantia]
PC2A_TRINITY_DN32057_c0_g4	Picb_DE32057	3.12671	4.07e-09	6.16e-06
PC1J_TRINITY_DN33592_c0_g1	Picb_DE33592	3.11984	2.7e-06	0.001301	sp|Q93VR4|ML423_ARATH MLP-like protein 423 OS=Arabidopsis thaliana OX=3702 GN=MLP423 PE=2 SV=1
PC3J_TRINITY_DN42837_c0_g4	Picb_DE42837	3.10789	2.27e-05	0.0063
PC3J_TRINITY_DN47876_c3_g2	Picb_DE478762	3.10099	5.05e-05	0.01147
PC3J_TRINITY_DN47939_c2_g4	Picb_DE47939	3.09703	0.000802	0.078897	XP_022842999.1 ribonucleoside-diphosphate reductase large subunit-like [Olea europaea var. sylvestris]
PC2J_TRINITY_DN37078_c4_g1	Picb_DE37078	3.08938	1.59e-06	0.000801	XP_006281389.1 gibberellin-regulated protein 10 [Capsella rubella]
PC2J_TRINITY_DN44113_c0_g2	Picb_DE44113	3.08573	0.001179	0.099993
PC3J_TRINITY_DN42663_c2_g1	Picb_DE42663	3.08019	8.87e-05	0.017656	XP_030496356.1 probable xyloglucan endotransglucosylase/hydrolase protein 6 [Cannabis sativa]
PC1J_TRINITY_DN39622_c0_g2	Picb_DE396221	3.06499	3.99e-05	0.009751	XP_020879374.1 tubulin beta-8 chain [Arabidopsis lyrata subsp. lyrata]	TUB8
PC2J_TRINITY_DN36403_c4_g1	Picb_DE36403	3.06332	0.000741	0.074871	XP_015894483.1 probable E3 ubiquitin-protein ligase XERICO [Ziziphus jujuba]
PC2J_TRINITY_DN41888_c5_g6	Picb_DE41888	3.06258	0.000851	0.081629	XP_030553755.1 isoflavone reductase homolog [Rhodamnia argentea]
PC3J_TRINITY_DN44971_c0_g1	Picb_DE44971	3.06038	0.000952	0.087389	XP_020531646.1 beta-fructofuranosidase, insoluble isoenzyme CWINV1 isoform X1 [Amborella trichopoda]	CWINV
PC3J_TRINITY_DN22744_c0_g1	Picb_DE22744	3.04008	0.000457	0.053892	XP_013447816.1 cytochrome P450 family 94 protein [Medicago truncatula]	CYP86B1
PC3J_TRINITY_DN46899_c1_g2	Picb_DE468992	3.03973	0.000305	0.042125	XP_023521253.1 histone H4 [Cucurbita pepo subsp. pepo]	HIST1H4F
PC3J_TRINITY_DN40495_c0_g3	Picb_DE40495	3.02759	0.000174	0.02818	XP_007202474.1 acid phosphatase 1 [Prunus persica]	OSI_23372
PC1J_TRINITY_DN36999_c8_g1	Picb_DE36999	3.02605	1.4e-06	0.000737	XP_021904978.1 histidine-containing phosphotransfer protein 1 [Carica papaya]
PC3J_TRINITY_DN43221_c0_g2	Picb_DE43221	3.01782	0.001167	0.0998	sp|A2Z1C8|CESA9_ORYSI Cellulose synthase A catalytic subunit 9 [UDP-forming] OS=Oryza sativa subsp. indica OX=39946 GN=CESA9 PE=2 SV=1	CESA11
PC3J_TRINITY_DN48026_c2_g2	Picb_DE48026	2.99977	0.000132	0.02348		CSLC3
PC3J_TRINITY_DN48896_c1_g1	Picb_DE48896	2.98665	0.00044	0.053004	sp|Q00624|ASOL_BRANA L-ascorbate oxidase homolog OS=Brassica napus OX=3708 GN=Bp10 PE=2 SV=1	OSI_26158
PC3J_TRINITY_DN39310_c0_g2	Picb_DE39310	2.96422	0.000195	0.030299	XP_021897534.1 protein RALF-like 34 [Carica papaya]
PC3J_TRINITY_DN49063_c1_g1	Picb_DE49063	2.95919	0.000982	0.088769	XP_002874101.1 histone H2B.10 [Arabidopsis lyrata subsp. lyrata]
PC2J_TRINITY_DN41747_c1_g1	Picb_DE41747	2.95427	0.001164	0.0998	XP_011625079.1 LOW QUALITY PROTEIN: probable xyloglucan endotransglucosylase/hydrolase protein 6 [Amborella trichopoda]	XTH7
PC2J_TRINITY_DN45441_c4_g2	Picb_DE45441	2.95239	0.000626	0.066227
PC3J_TRINITY_DN43435_c1_g2	Picb_DE43435	2.94022	0.000102	0.019682
PC2J_TRINITY_DN45208_c0_g1	Picb_DE45208	2.93396	1.26e-05	0.00406	XP_008795811.1 sucrose synthase 4-like, partial [Phoenix dactylifera]	SUS3
PC2J_TRINITY_DN38572_c1_g4	Picb_DE385722	2.9271	0.000771	0.076723
PC3J_TRINITY_DN49191_c1_g3	Picb_DE491912	2.91271	1.75e-09	2.9e-06	XP_020259651.1 serine/threonine-protein kinase rio2-like [Asparagus officinalis]
PC2J_TRINITY_DN35215_c3_g2	Picb_DE35215	2.91027	7.91e-05	0.016305
PC3J_TRINITY_DN41144_c0_g4	Picb_DE41144	2.88675	1.69e-05	0.005001	XP_014512882.1 uncharacterized protein LOC106771422 [Vigna radiata var. radiata]
PC2J_TRINITY_DN39944_c1_g1	Picb_DE39944	2.87398	7.05e-09	9.82e-06		CESA4
PC1J_TRINITY_DN35839_c4_g1	Picb_DE35839	2.86343	5.33e-06	0.002163	XP_006855294.1 probable beta-D-xylosidase 2 [Amborella trichopoda]	XYL4
PC3J_TRINITY_DN47998_c1_g1	Picb_DE47998	2.86226	1.59e-05	0.004827	XP_030548120.1 laccase-6 isoform X1 [Rhodamnia argentea]
PC3J_TRINITY_DN44092_c0_g3	Picb_DE44092	2.85697	5.89e-05	0.012982	XP_002316445.2 protein MANNAN SYNTHESIS-RELATED 2 [Populus trichocarpa]
PC3J_TRINITY_DN48991_c0_g2	Picb_DE48991	2.85233	8.63e-10	1.67e-06	XP_012574185.1 probable xyloglucan endotransglucosylase/hydrolase protein 23 [Cicer arietinum]
PC2J_TRINITY_DN46034_c2_g3	Picb_DE46034	2.84841	0.001104	0.096559	XP_023873354.1 solute carrier family 35 member F2 [Quercus suber]
PC3J_TRINITY_DN49137_c0_g1	Picb_DE49137	2.84751	5.63e-05	0.012559	sp|Q10RB4|BGAL5_ORYSJ Beta-galactosidase 5 OS=Oryza sativa subsp. japonica OX=39947 GN=Os03g0165400 PE=2 SV=1
PC2J_TRINITY_DN37494_c1_g1	Picb_DE37494	2.83319	0.000218	0.032473	XP_006858900.1 pollen-specific protein SF21 isoform X2 [Amborella trichopoda]
PC3J_TRINITY_DN48327_c1_g3	Picb_DE48327	2.83116	0.000189	0.029684
PC2J_TRINITY_DN38524_c0_g1	Picb_DE38524	2.8281	0.000258	0.036691	sp|Q8GSM7|HST_TOBAC Shikimate O-hydroxycinnamoyltransferase OS=Nicotiana tabacum OX=4097 GN=HST PE=1 SV=1
PC1J_TRINITY_DN39622_c0_g1	Picb_DE396222	2.82585	0.001029	0.092165	XP_023522756.1 tubulin beta chain-like, partial [Cucurbita pepo subsp. pepo]
PC1J_TRINITY_DN18961_c0_g1	Picb_DE18961	2.8175	0.000236	0.034299
PC3J_TRINITY_DN37807_c0_g1	Picb_DE37807	2.80684	7.21e-05	0.015113
PC2J_TRINITY_DN44659_c1_g1	Picb_DE44659	2.80432	6.74e-06	0.002554	sp|Q9M153|GDL61_ARATH GDSL esterase/lipase At4g01130 OS=Arabidopsis thaliana OX=3702 GN=At4g01130 PE=2 SV=1
PC2J_TRINITY_DN20177_c0_g1	Picb_DE20177	2.79961	0.001142	0.098601
PC2J_TRINITY_DN45497_c1_g2	Picb_DE45497	2.79743	0.001157	0.099413		OSI_11617
PC2J_TRINITY_DN43135_c0_g1	Picb_DE43135	2.79576	0.001139	0.098514		PAD4
PC3J_TRINITY_DN41701_c0_g1	Picb_DE41701	2.78877	3.62e-05	0.00918	XP_023909637.1 COP1-interacting protein 7-like isoform X2 [Quercus suber]
PC3J_TRINITY_DN48713_c1_g1	Picb_DE48713	2.7885	0.000151	0.025412
PC3J_TRINITY_DN44827_c0_g1	Picb_DE44827	2.78581	3.11e-05	0.008181	sp|Q9M153|GDL61_ARATH GDSL esterase/lipase At4g01130 OS=Arabidopsis thaliana OX=3702 GN=At4g01130 PE=2 SV=1
PC2J_TRINITY_DN36820_c2_g2	Picb_DE36820	2.78322	0.000148	0.025047	XP_026410145.1 GDSL esterase/lipase At5g55050-like [Papaver somniferum]
PC2J_TRINITY_DN38088_c5_g1	Picb_DE38088	2.77846	3.52e-05	0.009028	XP_020083130.1 MLP-like protein 423 [Ananas comosus]
PC2J_TRINITY_DN42354_c3_g3	Picb_DE42354	2.77808	0.000142	0.024642
PC3J_TRINITY_DN47992_c3_g1	Picb_DE47992	2.77163	0.000488	0.056657	XP_014660757.1 probable carboxylesterase 15 [Setaria italica]
PC2J_TRINITY_DN43699_c3_g1	Picb_DE43699	2.76981	0.00093	0.086503	NP_001238381.1 receptor protein kinase [Glycine max]
PC3J_TRINITY_DN39183_c3_g7	Picb_DE39183	2.75793	0.000465	0.054716	sp|Q0WMN5|Y3913_ARATH Uncharacterized protein At3g49140 OS=Arabidopsis thaliana OX=3702 GN=At3g49140 PE=1 SV=2
PC2J_TRINITY_DN35646_c0_g4	Picb_DE35646	2.73978	0.00015	0.025385
PC3J_TRINITY_DN39851_c2_g1	Picb_DE39851	2.73882	0.000372	0.048187	XP_020592571.1 aldehyde dehydrogenase family 3 member F1-like [Phalaenopsis equestris]	ALDH3F1
PC3J_TRINITY_DN41031_c3_g2	Picb_DE41031	2.71977	0.000126	0.02268	XP_016557520.1 PREDICTED: probable cellulose synthase A catalytic subunit 8 [UDP-forming] [Capsicum annuum]
PC3J_TRINITY_DN46943_c0_g4	Picb_DE46943	2.7183	0.000175	0.02818	XP_009129533.1 PREDICTED: probable pectinesterase/pectinesterase inhibitor 64 [Brassica rapa]
PC3J_TRINITY_DN48307_c3_g4	Picb_DE48307	2.71665	9.53e-05	0.018671	XP_023530483.1 tubulin alpha-4 chain [Cucurbita pepo subsp. pepo]	TUA1
PC3J_TRINITY_DN46432_c0_g1	Picb_DE46432	2.71282	8.61e-10	1.67e-06	XP_020881122.1 probable galacturonosyltransferase-like 7 [Arabidopsis lyrata subsp. lyrata]
PC3J_TRINITY_DN47546_c0_g1	Picb_DE47546	2.7107	0.000626	0.066227	XP_022155123.1 glucan endo-1,3-beta-glucosidase-like, partial [Momordica charantia]
PC3J_TRINITY_DN49174_c0_g3	Picb_DE49174	2.70636	5.38e-05	0.012044	XP_002873559.1 tubulin beta-6 chain [Arabidopsis lyrata subsp. lyrata]
PC3J_TRINITY_DN45690_c2_g2	Picb_DE45690	2.70562	0.001182	0.099993	XP_015871452.2 serine/threonine-protein kinase STY13-like [Ziziphus jujuba]
PC2J_TRINITY_DN35847_c2_g1	Picb_DE35847	2.69507	0.000445	0.053161
PC3J_TRINITY_DN47176_c1_g1	Picb_DE47176	2.69092	6.54e-05	0.013991		OSI_05329
PC2J_TRINITY_DN44321_c5_g1	Picb_DE44321	2.68958	4.14e-05	0.009884
PC3J_TRINITY_DN44658_c0_g3	Picb_DE44658	2.68659	3.75e-06	0.001639	XP_021910884.1 L-ascorbate oxidase homolog, partial [Carica papaya]	OSI_26158
PC3J_TRINITY_DN39158_c1_g2	Picb_DE39158	2.67806	0.000178	0.028506	XP_020521079.1 long chain acyl-CoA synthetase 1 isoform X1 [Amborella trichopoda]
PC2J_TRINITY_DN46018_c0_g3	Picb_DE46018	2.65662	0.00028	0.039287		OSI_21752
PC2J_TRINITY_DN38083_c0_g1	Picb_DE38083	2.62175	3.13e-06	0.001446
PC1J_TRINITY_DN37298_c3_g1	Picb_DE37298	2.59812	0.000252	0.035989	XP_021651620.1 tubulin beta-1 chain-like [Hevea brasiliensis]
PC2J_TRINITY_DN41198_c0_g1	Picb_DE41198	2.57802	0.00032	0.043611	XP_007140204.1 hypothetical protein PHAVU_008G093000g, partial [Phaseolus vulgaris]
PC3J_TRINITY_DN42881_c0_g1	Picb_DE42881	2.57272	0.000804	0.07891	XP_023519884.1 ABC transporter G family member 11 [Cucurbita pepo subsp. pepo]
PC1J_TRINITY_DN41103_c5_g3	Picb_DE41103	2.56751	8.22e-05	0.016887	XP_021893608.1 probable ADP-ribosylation factor GTPase-activating protein AGD8 [Carica papaya]	AGD8
PC2J_TRINITY_DN38048_c0_g2	Picb_DE38048	2.55219	0.000903	0.085043
PC2J_TRINITY_DN38569_c0_g2	Picb_DE38569	2.53196	0.000655	0.068173	XP_013699560.1 beta-D-xylosidase 4-like [Brassica napus]	BXL1
PC3J_TRINITY_DN43339_c2_g1	Picb_DE43339	2.51317	0.000282	0.039459	XP_022729181.1 sulfite exporter TauE/SafE family protein 3-like [Durio zibethinus]
PC3J_TRINITY_DN48778_c1_g2	Picb_DE487781	2.50575	6.69e-05	0.014194
PC1J_TRINITY_DN33304_c0_g1	Picb_DE33304	2.49819	9.37e-07	0.000519
PC3A_TRINITY_DN42210_c6_g2	Picb_DE42210	2.49733	0.000656	0.068173	XP_023925286.1 tubulin alpha chain, partial [Quercus suber]
PC3J_TRINITY_DN47968_c2_g3	Picb_DE47968	2.48204	4.95e-08	4.63e-05		AT2G04780
PC3J_TRINITY_DN47278_c3_g3	Picb_DE47278	2.47461	0.000511	0.058258	XP_012067259.1 isoflavone reductase-like protein [Jatropha curcas]
PC3J_TRINITY_DN44883_c2_g1	Picb_DE44883	2.47332	0.000761	0.076272	XP_021728184.1 very-long-chain (3R)-3-hydroxyacyl-CoA dehydratase PASTICCINO 2-like [Chenopodium quinoa]	PAS2
PC3J_TRINITY_DN43739_c2_g1	Picb_DE43739	2.46897	0.000216	0.032444
PC3J_TRINITY_DN18173_c0_g1	Picb_DE18173	2.45412	0.000333	0.044607	XP_030953458.1 uncharacterized protein LOC115976368 [Quercus lobata]
PC2A_TRINITY_DN2327_c0_g1	Picb_DE2327	2.45167	0.000795	0.078349
PC3J_TRINITY_DN48778_c1_g5	Picb_DE487782	2.44064	6.45e-05	0.013909	XP_016557520.1 PREDICTED: probable cellulose synthase A catalytic subunit 8 [UDP-forming] [Capsicum annuum]
PC2J_TRINITY_DN37499_c1_g2	Picb_DE37499	2.4277	0.00066	0.068173	XP_022883348.1 xyloglucan glycosyltransferase 4-like [Olea europaea var. sylvestris]
PC2J_TRINITY_DN44651_c1_g3	Picb_DE44651	2.42727	5.1e-07	0.000317
PC3J_TRINITY_DN40291_c0_g1	Picb_DE40291	2.39786	0.00029	0.040324
PC1J_TRINITY_DN37024_c1_g1	Picb_DE37024	2.38821	9.74e-06	0.003325		SUS3
PC3J_TRINITY_DN47185_c2_g2	Picb_DE47185	2.38408	0.000196	0.030372	NP_198961.1 transferring glycosyl group transferase (DUF604) [Arabidopsis thaliana]
PC1J_TRINITY_DN27890_c0_g1	Picb_DE27890	2.36637	0.000272	0.038533
PC1J_TRINITY_DN40528_c5_g1	Picb_DE40528	2.354	1.69e-05	0.005001
PC2J_TRINITY_DN45295_c1_g1	Picb_DE45295	2.35272	4.48e-05	0.010501
PC2J_TRINITY_DN35948_c0_g4	Picb_DE359481	2.35077	0.001064	0.094206
PC2J_TRINITY_DN41826_c0_g3	Picb_DE41826	2.346	0.000327	0.043953	XP_006421083.1 probable methyltransferase PMT19 [Citrus clementina]
PC2J_TRINITY_DN46066_c2_g2	Picb_DE46066	2.33048	0.000635	0.066826	XP_020224994.1 beta-galactosidase 1-like [Cajanus cajan]
PC2J_TRINITY_DN40750_c3_g1	Picb_DE40750	2.32776	0.000431	0.052776
PC3J_TRINITY_DN49003_c3_g4	Picb_DE49003	2.3258	6.82e-06	0.002565	XP_023554096.1 probable methyltransferase PMT21 [Cucurbita pepo subsp. pepo]	ERD3
PC2J_TRINITY_DN45094_c1_g1	Picb_DE45094	2.32461	0.000104	0.019818	XP_014523170.1 calnexin homolog [Vigna radiata var. radiata]	CNX
PC2J_TRINITY_DN39836_c2_g2	Picb_DE39836	2.3238	0.000457	0.053892
PC3J_TRINITY_DN28530_c0_g1	Picb_DE28530	2.32205	0.000529	0.059712	XP_020244044.1 basic blue protein [Asparagus officinalis]
PC3J_TRINITY_DN41632_c1_g1	Picb_DE41632	2.30858	0.000631	0.066643
PC3J_TRINITY_DN48003_c0_g1	Picb_DE480032	2.29606	0.001184	0.099993	XP_023519572.1 CBL-interacting serine/threonine-protein kinase 23-like isoform X4 [Cucurbita pepo subsp. pepo]	CIPK23
PC2J_TRINITY_DN43066_c6_g1	Picb_DE43066	2.29481	0.000666	0.068491	XP_023894392.1 vacuolar cation/proton exchanger 3-like isoform X1 [Quercus suber]
PC3J_TRINITY_DN43606_c5_g1	Picb_DE43606	2.2929	0.0004	0.049844	XP_021975791.1 monocopper oxidase-like protein SKU5 [Helianthus annuus]
PC3J_TRINITY_DN47338_c1_g4	Picb_DE47338	2.28993	0.000147	0.025047	XP_020090155.1 probable cellulose synthase A catalytic subunit 3 [UDP-forming] [Ananas comosus]
PC3J_TRINITY_DN41685_c0_g7	Picb_DE41685	2.28456	8.51e-05	0.01714	XP_020241901.1 flavonol synthase/flavanone 3-hydroxylase-like [Asparagus officinalis]	FLS1
PC3J_TRINITY_DN40240_c1_g3	Picb_DE40240	2.26831	0.000927	0.086419	sp|Q8GT20|BEBT_TOBAC Benzyl alcohol O-benzoyltransferase OS=Nicotiana tabacum OX=4097 GN=HSR201 PE=1 SV=1
PC2J_TRINITY_DN45184_c0_g1	Picb_DE45184	2.26513	0.000147	0.025047
PC3J_TRINITY_DN48280_c1_g3	Picb_DE48280	2.25587	0.001054	0.093534	XP_010112378.2 uncharacterized protein LOC21394068 isoform X3 [Morus notabilis]
PC2J_TRINITY_DN35948_c0_g2	Picb_DE359482	2.23568	0.000159	0.026379	XP_020089114.1 protein REDUCED WALL ACETYLATION 1-like isoform X2 [Ananas comosus]
PC3J_TRINITY_DN44331_c3_g1	Picb_DE44331	2.22269	0.000922	0.086055	XP_023539823.1 probable serine/threonine-protein kinase PBL8 [Cucurbita pepo subsp. pepo]
PC2J_TRINITY_DN45322_c4_g5	Picb_DE45322	2.22207	0.000565	0.061027	XP_019702167.1 PREDICTED: isoflavone reductase homolog P3-like [Elaeis guineensis]
PC3J_TRINITY_DN45247_c1_g2	Picb_DE45247	2.1987	0.000222	0.032799	XP_011622609.1 probable protein phosphatase 2C 15 [Amborella trichopoda]
PC2J_TRINITY_DN37872_c8_g1	Picb_DE37872	2.19794	0.000101	0.019533	NP_001238381.1 receptor protein kinase [Glycine max]
PC2J_TRINITY_DN41635_c5_g1	Picb_DE41635	2.19047	0.000659	0.068173	XP_013701576.1 beta-D-xylosidase 3-like [Brassica napus]	XYL4
PC3J_TRINITY_DN45117_c0_g5	Picb_DE45117	2.18422	0.000496	0.057252	sp|Q50EK6|C72B1_PINTA Abietadienol/abietadienal oxidase OS=Pinus taeda OX=3352 GN=CYP720B1 PE=1 SV=1
PC2J_TRINITY_DN45030_c0_g1	Picb_DE45030	2.1646	0.000109	0.020365	XP_023539590.1 5-methyltetrahydropteroyltriglutamate--homocysteine methyltransferase 1-like [Cucurbita pepo subsp. pepo]	MS1
PC3J_TRINITY_DN40411_c1_g1	Picb_DE40411	2.16044	0.000831	0.0804	XP_006495418.2 cytochrome P450 71D7-like, partial [Citrus sinensis]
PC3J_TRINITY_DN44461_c3_g1	Picb_DE44461	2.15756	0.000693	0.070601	sp|Q93W32|FLA18_ARATH Fasciclin-like arabinogalactan protein 18 OS=Arabidopsis thaliana OX=3702 GN=FLA18 PE=2 SV=1
PC3J_TRINITY_DN39614_c0_g6	Picb_DE39614	2.14541	0.000638	0.066855	XP_010920331.1 cyclin-dependent kinase inhibitor 4 [Elaeis guineensis]
PC1A_TRINITY_DN39807_c2_g5	Picb_DE39807	2.12995	1.68e-05	0.005001	sp|Q69V23|CESA3_ORYSJ Probable cellulose synthase A catalytic subunit 3 [UDP-forming] OS=Oryza sativa subsp. japonica OX=39947 GN=CESA3 PE=2 SV=1	CESA1
PC1J_TRINITY_DN41069_c0_g1	Picb_DE41069	2.12032	0.000339	0.044924	XP_023880446.1 flavonoid 3',5'-hydroxylase 2-like [Quercus suber]
PC2J_TRINITY_DN44406_c2_g1	Picb_DE44406	2.10606	3.28e-06	0.001455	sp|V9VGU0|VCL_PINKO Vicilin Pin k 2.0101 OS=Pinus koraiensis OX=88728 PE=1 SV=1	OSI_11462
PC2A_TRINITY_DN28603_c1_g6	Picb_DE28603	2.10431	6.94e-05	0.01465
PC2J_TRINITY_DN43086_c0_g2	Picb_DE43086	2.10335	4.46e-07	0.000294
PC1J_TRINITY_DN37896_c0_g3	Picb_DE37896	2.10284	0.000324	0.043795	XP_006828783.1 wall-associated receptor kinase-like 20 [Amborella trichopoda]
PC3J_TRINITY_DN47470_c1_g4	Picb_DE47470	2.10109	7.82e-05	0.016184	XP_021662882.1 probable xyloglucan glycosyltransferase 6, partial [Hevea brasiliensis]
PC3J_TRINITY_DN42490_c6_g2	Picb_DE42490	2.09797	0.000488	0.056657	sp|Q94CD1|HHT1_ARATH Omega-hydroxypalmitate O-feruloyl transferase OS=Arabidopsis thaliana OX=3702 GN=HHT1 PE=1 SV=1
PC1J_TRINITY_DN28800_c0_g1	Picb_DE28800	2.06699	0.000676	0.069446
PC3J_TRINITY_DN48097_c2_g1	Picb_DE48097	2.06443	0.000339	0.044924
PC3J_TRINITY_DN42138_c3_g1	Picb_DE42138	2.04815	4.83e-05	0.011172		OSI_18221
PC1J_TRINITY_DN40996_c0_g7	Picb_DE40996	2.03678	0.000906	0.085043	XP_008371274.1 PREDICTED: probable methyltransferase PMT24 [Malus domestica]	OSI_24442
PC2J_TRINITY_DN43225_c1_g2	Picb_DE43225	2.03585	0.000221	0.032781	XP_008381922.1 PREDICTED: protein HOTHEAD-like [Malus domestica]
PC2J_TRINITY_DN43040_c3_g1	Picb_DE43040	2.03504	8.6e-05	0.017241	sp|Q9SF85|ADK1_ARATH Adenosine kinase 1 OS=Arabidopsis thaliana OX=3702 GN=ADK1 PE=1 SV=1
PC2J_TRINITY_DN46095_c0_g2	Picb_DE46095	2.03417	0.000339	0.044924	XP_020191516.1 very-long-chain enoyl-CoA reductase [Aegilops tauschii subsp. tauschii]
PC3A_TRINITY_DN28202_c0_g1	Picb_DE28202	1.99116	0.000187	0.029684	XP_023552243.1 protein EXORDIUM-like 2 [Cucurbita pepo subsp. pepo]
PC1J_TRINITY_DN39500_c1_g1	Picb_DE39500	1.97613	5.99e-05	0.013127	XP_023547407.1 adenosylhomocysteinase-like [Cucurbita pepo subsp. pepo]	SAHH2
PC2J_TRINITY_DN45994_c2_g2	Picb_DE459942	1.96902	5.82e-05	0.012864	XP_020695443.1 probable cellulose synthase A catalytic subunit 8 [UDP-forming] [Dendrobium catenatum]	CESA1
PC2A_TRINITY_DN33443_c4_g1	Picb_DE33443	1.92959	0.000537	0.059823
PC1J_TRINITY_DN34758_c0_g1	Picb_DE34758	1.91017	0.000124	0.022334	XP_006849596.1 PHD finger protein ALFIN-LIKE 4 isoform X1 [Amborella trichopoda]
PC3J_TRINITY_DN49072_c1_g1	Picb_DE49072	1.89643	0.000388	0.048983		ATP8A1
PC1J_TRINITY_DN41411_c2_g1	Picb_DE41411	1.89196	1.38e-07	0.000105	XP_031115665.1 S-adenosylmethionine decarboxylase proenzyme [Ipomoea triloba]	SAMDC
PC2J_TRINITY_DN37692_c1_g2	Picb_DE37692	1.88667	0.000455	0.053891		IQD29
PC3J_TRINITY_DN41584_c1_g1	Picb_DE41584	1.87841	0.000189	0.029684	XP_023541689.1 tubulin beta chain [Cucurbita pepo subsp. pepo]	TUB8
PC3J_TRINITY_DN49558_c0_g1	Picb_DE49558	1.87138	0.000367	0.047777
PC3J_TRINITY_DN47418_c0_g1	Picb_DE47418	1.86656	1.07e-05	0.003566	XP_020258095.1 probable cellulose synthase A catalytic subunit 8 [UDP-forming] [Asparagus officinalis]	CESA1
PC2J_TRINITY_DN44991_c0_g3	Picb_DE44991	1.83982	0.000175	0.02818	XP_020877291.1 tubulin alpha-3 chain [Arabidopsis lyrata subsp. lyrata]	TUA3
PC3J_TRINITY_DN41362_c0_g1	Picb_DE41362	1.82289	0.000793	0.078304	XP_020525215.1 glucan endo-1,3-beta-glucosidase isoform X1 [Amborella trichopoda]
PC3J_TRINITY_DN44906_c3_g1	Picb_DE44906	1.81518	1.16e-05	0.003755	XP_030457527.1 inositol oxygenase 1-like [Syzygium oleosum]	MIOX1
PC1J_TRINITY_DN29467_c0_g1	Picb_DE29467	1.7588	0.001021	0.092011		OSI_36727
PC2J_TRINITY_DN43643_c1_g2	Picb_DE43643	1.72989	0.000441	0.053004
PC1A_TRINITY_DN41155_c1_g3	Picb_DE41155	1.71793	0.000487	0.056657	NP_001275303.1 erg-1 precursor [Solanum tuberosum]
PC3J_TRINITY_DN40702_c1_g1	Picb_DE40702	1.70313	0.000105	0.019818	XP_023531094.1 fasciclin-like arabinogalactan protein 17 isoform X1 [Cucurbita pepo subsp. pepo]	TGFBI
PC1J_TRINITY_DN37029_c0_g3	Picb_DE37029	1.69591	0.000941	0.087112
PC2J_TRINITY_DN40849_c1_g2	Picb_DE40849	1.69588	0.000503	0.057828	XP_010456964.1 PREDICTED: xyloglucan endotransglucosylase/hydrolase protein 9-like [Camelina sativa]
PC1J_TRINITY_DN41043_c3_g2	Picb_DE41043	1.66446	9.36e-05	0.018475	XP_023918877.1 cellulose synthase A catalytic subunit 3 [UDP-forming]-like [Quercus suber]
PC3J_TRINITY_DN48778_c1_g1	Picb_DE487783	1.59309	0.000374	0.04822
PC2J_TRINITY_DN42152_c2_g2	Picb_DE42152	1.55858	0.001122	0.097861
PC2J_TRINITY_DN41658_c0_g1	Picb_DE41658	1.53993	0.000535	0.059823	XP_022854775.1 pyrophosphate--fructose 6-phosphate 1-phosphotransferase subunit alpha-like, partial [Olea europaea var. sylvestris]
PC1J_TRINITY_DN35302_c0_g1	Picb_DE35302	1.53745	0.000388	0.048983	sp|P52777|PALY_PINTA Phenylalanine ammonia-lyase OS=Pinus taeda OX=3352 GN=PAL PE=3 SV=1	PAL
PC2A_TRINITY_DN29929_c0_g3	Picb_DE29929	1.53666	3.15e-05	0.008238	XP_006857897.1 BAG family molecular chaperone regulator 1 [Amborella trichopoda]
PC2J_TRINITY_DN34683_c0_g1	Picb_DE34683	1.52875	8.48e-05	0.01714
PC2J_TRINITY_DN43910_c0_g1	Picb_DE43910	1.51257	0.000351	0.046235	XP_015870577.1 probable pectin methyltransferase QUA2 [Ziziphus jujuba]
PC2J_TRINITY_DN38203_c0_g1	Picb_DE38203	1.51002	0.000977	0.088769	XP_020419726.1 peroxidase 40 [Prunus persica]
PC3A_TRINITY_DN32186_c0_g1	Picb_DE32186	-7.89239	4.31e-05	0.010199	XP_015949458.1 dehydrodolichyl diphosphate synthase 6-like [Arachis duranensis]
PC2A_TRINITY_DN29924_c1_g3	Picb_DE29924	-7.30962	0.000834	0.080492		LCYE
PC2A_TRINITY_DN28953_c1_g2	Picb_DE28953	-7.29955	5.2e-06	0.002145
PC1A_TRINITY_DN29584_c0_g1	Picb_DE29584	-7.22773	1.11e-05	0.003657
PC3A_TRINITY_DN31158_c0_g1	Picb_DE31158	-7.05662	0.000117	0.021405		OSI_37666
PC3A_TRINITY_DN44132_c1_g6	Picb_DE44132	-7.03632	8.3e-06	0.002949
PC3A_TRINITY_DN20070_c0_g1	Picb_DE20070	-7.03558	0.000108	0.020324	XP_022159415.1 mediator of RNA polymerase II transcription subunit 20a-like [Momordica charantia]
PC3A_TRINITY_DN20948_c0_g1	Picb_DE20948	-6.90628	3.99e-05	0.009751
PC3A_TRINITY_DN41991_c0_g2	Picb_DE41991	-6.85512	0.000587	0.063154	XP_009794848.1 PREDICTED: glutamyl-tRNA reductase 1, chloroplastic, partial [Nicotiana sylvestris]	GTR1
PC2A_TRINITY_DN32060_c0_g2	Picb_DE32060	-6.75099	0.000189	0.029684	XP_006423101.2 probable 2-oxoglutarate-dependent dioxygenase At5g05600 [Citrus clementina]
PC1A_TRINITY_DN39599_c5_g2	Picb_DE39599	-6.54343	0.000489	0.056657
PC1A_TRINITY_DN39147_c0_g5	Picb_DE39147	-6.50269	2e-05	0.005758
PC3A_TRINITY_DN23991_c0_g1	Picb_DE23991	-6.47932	0.000529	0.059712
PC1A_TRINITY_DN38651_c0_g1	Picb_DE38651	-6.47374	0.000885	0.084476	XP_010259900.1 PREDICTED: RNA-binding KH domain-containing protein PEPPER-like [Nelumbo nucifera]
PC2A_TRINITY_DN4945_c0_g1	Picb_DE4945	-6.37952	0.000786	0.077728
PC1A_TRINITY_DN40347_c0_g1	Picb_DE40347	-6.32112	8.99e-11	2.72e-07		OSI_02750
PC1A_TRINITY_DN5495_c0_g1	Picb_DE5495	-6.03027	0.000366	0.047737
PC3A_TRINITY_DN43051_c1_g1	Picb_DE43051	-5.73104	4.09e-05	0.009837	NP_001314152.1 MADS-box transcription factor 23-like [Gossypium hirsutum]
PC2A_TRINITY_DN33169_c5_g1	Picb_DE33169	-5.43765	0.0007	0.071188	XP_022159351.1 rho GTPase-activating protein gacY-like [Momordica charantia]
PC1A_TRINITY_DN43579_c0_g1	Picb_DE43579	-5.04031	1.76e-05	0.005171
PC2A_TRINITY_DN25007_c0_g1	Picb_DE25007	-4.90818	0.000394	0.049588	XP_031275043.1 serine/arginine-rich splicing factor SC35-like [Pistacia vera]
PC3A_TRINITY_DN34522_c0_g1	Picb_DE34522	-4.86782	1.92e-05	0.005572	XP_010254973.1 PREDICTED: probable vacuolar amino acid transporter YPQ3 isoform X5 [Nelumbo nucifera]
PC3A_TRINITY_DN44008_c1_g1	Picb_DE440081	-4.79322	0.000422	0.052078	sp|Q9LRJ9|CRR38_ARATH Cysteine-rich repeat secretory protein 38 OS=Arabidopsis thaliana OX=3702 GN=CRRSP38 PE=2 SV=1
PC2A_TRINITY_DN30662_c1_g8	Picb_DE30662	-4.75361	0.000157	0.026137
PC1A_TRINITY_DN43582_c2_g2	Picb_DE43582	-4.5373	2.06e-05	0.005892	XP_020550915.1 pathogenesis-related protein 5-like [Sesamum indicum]
PC2J_TRINITY_DN44596_c0_g1	Picb_DE44596	-4.18539	0.0004	0.049844
PC3A_TRINITY_DN12192_c0_g1	Picb_DE12192	-3.90992	0.000837	0.080663	sp|Q9ZNV9|AHP1_ARATH Histidine-containing phosphotransfer protein 1 OS=Arabidopsis thaliana OX=3702 GN=AHP1 PE=1 SV=1
PC2A_TRINITY_DN34016_c0_g2	Picb_DE34016	-3.88317	3.55e-05	0.009051	sp|Q43089|INV1_PEA Beta-fructofuranosidase, cell wall isozyme OS=Pisum sativum OX=3888 GN=BFRUCT1 PE=2 SV=1	CWINV
PC3A_TRINITY_DN32450_c0_g1	Picb_DE32450	-3.68229	8.32e-05	0.016941
PC2A_TRINITY_DN33376_c0_g3	Picb_DE33376	-3.60027	2.2e-08	2.57e-05
PC3J_TRINITY_DN40072_c2_g1	Picb_DE40072	-3.44071	0.000223	0.032799	XP_031254968.1 oxysterol-binding protein-related protein 3C-like [Pistacia vera]
PC3A_TRINITY_DN3071_c0_g1	Picb_DE3071	-3.38807	0.00055	0.060457
PC1J_TRINITY_DN38570_c1_g3	Picb_DE38570	-3.37364	0.00078	0.077476	XP_027112702.1 pathogenesis-related protein 1A-like [Coffea arabica]	PR1
PC3A_TRINITY_DN44146_c1_g1	Picb_DE44146	-3.15665	3.42e-10	8.81e-07
PC3A_TRINITY_DN41251_c3_g1	Picb_DE41251	-3.105	4.66e-06	0.001968	XP_006420301.1 protein NRT1/ PTR FAMILY 5.2 [Citrus clementina]
PC1A_TRINITY_DN43078_c0_g5	Picb_DE43078	-3.05776	0.000214	0.03228	XP_030461103.1 LEAF RUST 10 DISEASE-RESISTANCE LOCUS RECEPTOR-LIKE PROTEIN KINASE-like 2.7 [Syzygium oleosum]	OSI_00291
PC1A_TRINITY_DN43445_c1_g5	Picb_DE43445	-2.93197	1.03e-09	1.89e-06	XP_023752655.1 G-type lectin S-receptor-like serine/threonine-protein kinase SD1-1 isoform X2 [Lactuca sativa]
PC2A_TRINITY_DN29687_c0_g1	Picb_DE29687	-2.85936	0.00044	0.053004	XP_006850890.2 uncharacterized protein LOC18440689 [Amborella trichopoda]
PC1J_TRINITY_DN39347_c4_g6	Picb_DE39347	-2.83996	0.000901	0.085043	XP_015882991.2 protein DETOXIFICATION 16-like [Ziziphus jujuba]
PC2A_TRINITY_DN29047_c2_g4	Picb_DE29047	-2.83317	0.001086	0.095817
PC1A_TRINITY_DN41738_c2_g3	Picb_DE41738	-2.67709	4.2e-05	0.009964
PC1A_TRINITY_DN40015_c3_g7	Picb_DE40015	-2.65942	0.000682	0.069709	XP_022975688.1 probable indole-3-pyruvate monooxygenase YUCCA7, partial [Cucurbita maxima]	OSI_06707
PC2A_TRINITY_DN34808_c2_g1	Picb_DE34808	-2.61054	0.000511	0.058258
PC1A_TRINITY_DN44501_c6_g1	Picb_DE44501	-2.4636	0.000734	0.074367	XP_013461361.1 uncharacterized protein LOC25489751 [Medicago truncatula]
PC1J_TRINITY_DN40830_c2_g1	Picb_DE40830	-2.32888	0.000192	0.029946	XP_023876114.1 LOW QUALITY PROTEIN: probable linoleate 9S-lipoxygenase 5 [Quercus suber]	LOX
PC1A_TRINITY_DN38792_c0_g1	Picb_DE38792	-2.32168	6.13e-06	0.002392	XP_008810261.1 shikimate kinase 3, chloroplastic-like isoform X1 [Phoenix dactylifera]
PC1A_TRINITY_DN42134_c0_g4	Picb_DE42134	-2.29871	0.000301	0.041689	XP_022763328.1 probable 2-oxoglutarate-dependent dioxygenase At5g05600 [Durio zibethinus]
PC3A_TRINITY_DN43628_c1_g1	Picb_DE43628	-2.29399	0.000251	0.035989	XP_008339043.1 PREDICTED: phosphoenolpyruvate carboxykinase [ATP]-like [Malus domestica]	PCK2
PC2A_TRINITY_DN35422_c1_g2	Picb_DE35422	-2.26904	2.12e-05	0.005967		LOX
PC3A_TRINITY_DN41359_c1_g2	Picb_DE41359	-2.25789	0.000152	0.025441	XP_018844111.1 PREDICTED: probable LRR receptor-like serine/threonine-protein kinase At3g47570 isoform X2 [Juglans regia]
PC1A_TRINITY_DN30964_c0_g1	Picb_DE30964	-2.2401	7.79e-06	0.002864
PC1A_TRINITY_DN43534_c0_g1	Picb_DE43534	-2.23542	0.001032	0.092165
PC3A_TRINITY_DN38957_c0_g3	Picb_DE38957	-2.20631	1.48e-06	0.000762	XP_031287848.1 senescence/dehydration-associated protein At4g35985, chloroplastic-like [Pistacia vera]
PC1A_TRINITY_DN40428_c6_g1	Picb_DE40428	-2.17556	0.000565	0.061027		OSNAAT1
PC1A_TRINITY_DN41075_c2_g1	Picb_DE41075	-2.15834	0.001033	0.092165	XP_003635667.2 PREDICTED: phosphoenolpyruvate carboxykinase [ATP] [Vitis vinifera]
PC3A_TRINITY_DN36337_c3_g1	Picb_DE36337	-2.14048	0.000567	0.061134	XP_010942637.1 purine permease 3 isoform X1 [Elaeis guineensis]
PC1A_TRINITY_DN38979_c0_g1	Picb_DE38979	-2.12657	0.000249	0.035895	XP_027169248.1 pathogenesis-related protein 1A-like [Coffea eugenioides]	PR1
PC1J_TRINITY_DN33627_c1_g5	Picb_DE33627	-2.08719	4.93e-05	0.011283	NP_001290022.1 non-symbiotic hemoglobin 2 [Beta vulgaris subsp. vulgaris]
PC2A_TRINITY_DN30146_c0_g1	Picb_DE30146	-2.0759	0.00076	0.076272		AMY1
PC1A_TRINITY_DN36894_c0_g2	Picb_DE36894	-2.00378	0.000852	0.081632
PC1A_TRINITY_DN42575_c0_g2	Picb_DE42575	-1.98102	0.000921	0.086055	XP_006829831.1 uncharacterized protein At5g19025 [Amborella trichopoda]
PC3A_TRINITY_DN39680_c0_g1	Picb_DE39680	-1.94373	0.000144	0.02486	XP_020519841.1 probable indole-3-pyruvate monooxygenase YUCCA4 [Amborella trichopoda]	YUC2
PC3A_TRINITY_DN35942_c2_g1	Picb_DE35942	-1.89498	0.000662	0.068245	XP_026414856.1 L-type lectin-domain containing receptor kinase S.4-like [Papaver somniferum]
PC1A_TRINITY_DN43587_c0_g2	Picb_DE43587	-1.873	9.39e-05	0.018475	XP_012069714.1 stem-specific protein TSJT1 [Jatropha curcas]
PC3A_TRINITY_DN41349_c0_g1	Picb_DE41349	-1.85248	0.000816	0.079614	XP_023752517.1 stem-specific protein TSJT1 [Lactuca sativa]
PC3A_TRINITY_DN34876_c1_g3	Picb_DE34876	-1.84982	0.001182	0.099993
PC3J_TRINITY_DN49148_c0_g1	Picb_DE49148	-1.77403	0.000471	0.055265	XP_023876114.1 LOW QUALITY PROTEIN: probable linoleate 9S-lipoxygenase 5 [Quercus suber]	LOX
PC2J_TRINITY_DN43381_c0_g5	Picb_DE43381	-1.76766	0.000978	0.088769	sp|P11432|ELI_PEA Early light-induced protein, chloroplastic OS=Pisum sativum OX=3888 PE=2 SV=1	ELIP1
PC1A_TRINITY_DN42361_c3_g1	Picb_DE42361	-1.72873	7.36e-06	0.002749	XP_020874632.1 protein NUCLEAR FUSION DEFECTIVE 4 [Arabidopsis lyrata subsp. lyrata]
PC3A_TRINITY_DN24135_c0_g1	Picb_DE24135	-1.68263	0.000941	0.087112
PC3A_TRINITY_DN41581_c1_g1	Picb_DE41581	-1.68234	0.000953	0.087389	XP_010097138.1 putative UPF0481 protein At3g02645 [Morus notabilis]
PC1A_TRINITY_DN44580_c0_g1	Picb_DE44580	-1.6766	0.000563	0.061027
PC2A_TRINITY_DN29943_c1_g1	Picb_DE29943	-1.65917	0.000435	0.053004	XP_024177810.1 GDSL esterase/lipase At3g14820-like [Rosa chinensis]	OSI_06163
PC3A_TRINITY_DN44008_c2_g4	Picb_DE440082	-1.64252	0.00052	0.059079
PC3J_TRINITY_DN45138_c1_g1	Picb_DE45138	-1.59924	0.000807	0.079084	XP_028188689.1 cysteine-rich receptor-like protein kinase 10 [Glycine soja]
PC2J_TRINITY_DN37352_c5_g1	Picb_DE37352	-1.59323	0.001115	0.097367
PC1A_TRINITY_DN41775_c2_g1	Picb_DE41775	-1.59178	0.000679	0.069607
PC1A_TRINITY_DN43262_c0_g1	Picb_DE43262	-1.56259	0.000531	0.059773
PC2A_TRINITY_DN35158_c1_g1	Picb_DE35158	-1.53349	0.000497	0.057252	XP_021649018.1 PHD finger protein ALFIN-LIKE 3-like isoform X2 [Hevea brasiliensis]
PC2J_TRINITY_DN42726_c1_g1	Picb_DE42726	-1.52751	0.000533	0.059823	XP_020168344.1 probable ascorbate-specific transmembrane electron transporter 1 [Aegilops tauschii subsp. tauschii]
PC2A_TRINITY_DN33519_c0_g1	Picb_DE33519	-1.51221	0.001138	0.098514	XP_002520270.1 TOM1-like protein 4 [Ricinus communis]
