# Supplementary material for: Comparative analysis of differential gene expression indicates divergence in ontogenetic strategies of leaves in two conifer genera
Source: Ecol Evol. 2022 Feb 16;12(2):e8611. doi: 10.1002/ece3.8611 (PMC8848466; doi:10.1002/ece3.8611)
Supplement: Supplementary file 11 — File S3 [file ECE3-12-e8611-s012.xlsx]

## Sheet: Sheet 1
File S3. J. flaccida differentially expressed genes (juvenile vs adult), including log2 fold change, p-value, padj and EnTAP functional annotation.
Juniper: Juvenile vs Adult
gene		log2FoldChange	pvalue	padj	Description (Similarity Search)	Predicted Gene (EggNog)
JF2J_TRINITY_DN29215_c0_g3	Jufl_DE29215	9.81587	6.99e-10	3.57e-05		CLPC1	Chaperone protein ClpC1
JF2J_TRINITY_DN25588_c1_g1	Jufl_DE25588	8.13259	8.53e-06	0.0265187	XP_013694999.1 clathrin heavy chain 2-like [Brassica napus]	CHC1	Clathrin heavy chain 1
JF1J_TRINITY_DN71879_c0_g6	Jufl_DE71879	8.08335	5.35e-07	0.00360603		MDN1	Midasin
JF3J_TRINITY_DN71926_c4_g2	Jufl_DE71926	7.90331	1.04e-06	0.00529658	XP_020247836.1 choline-phosphate cytidylyltransferase 2-like [Asparagus officinalis]
JF3J_TRINITY_DN68622_c2_g1	Jufl_DE68622	7.54807	6.73e-06	0.0229128		At3g29690	HXXXD-type acyl-transferase family protein
JF1J_TRINITY_DN58614_c0_g1	Jufl_DE58614	7.43401	1.15e-05	0.0309341	XP_015867568.1 PREDICTED: uncharacterized protein LOC107405076, partial [Ziziphus jujuba]
JF1J_TRINITY_DN51357_c0_g1	Jufl_DE51357	6.97358	7.45e-05	0.0987829		GATB	Glutamyl-tRNA(Gln) amidotransferase subunit B, chloroplastic/mitochondrial
JF1J_TRINITY_DN69571_c5_g4	Jufl_DE69571	6.64115	5.28e-05	0.0793033		ZFN1	Zinc finger CCCH domain-containing protein 33
JF3A_TRINITY_DN55240_c0_g1	Jufl_DE55240	6.55651	7.99e-07	0.00453271		DUF239	Carboxyl-terminal peptidase, putative
JF2J_TRINITY_DN27709_c1_g1	Jufl_DE27709	3.98873	7.38e-05	0.0987829	XM_030601710.1 PREDICTED: Syzygium oleosum transmembrane 9 superfamily member 7 (LOC115678348), mRNA
JF2A_TRINITY_DN14682_c0_g1	Jufl_DE14682	3.61222	7.54e-05	0.0987829	XP_012832901.1 PREDICTED: peroxidase 52-like [Erythranthe guttata]
JF1J_TRINITY_DN63993_c4_g1	Jufl_DE63993	3.3733	5.15e-05	0.0793033	XP_015893580.2 monocopper oxidase-like protein SKU5 [Ziziphus jujuba]
JF3J_TRINITY_DN66869_c1_g1	Jufl_DE66869	3.35026	3.03e-05	0.0629968		CNX	Molybdopterin biosynthesis protein CNX1
JF2J_TRINITY_DN26763_c0_g1	Jufl_DE26763	3.17012	4.21e-05	0.0736645	XP_028096069.1 (-)-germacrene D synthase-like [Camellia sinensis]
JF3A_TRINITY_DN46080_c1_g3	Jufl_DE46080	-2.39709	6.21e-05	0.0881892	XP_021746029.1 probable glutathione S-transferase [Chenopodium quinoa]	GST5	Glutathione S-transferase
JF1A_TRINITY_DN60322_c0_g1	Jufl_DE60322	-2.40102	4.33e-05	0.0736645		OSI_02355
JF3A_TRINITY_DN57907_c1_g1	Jufl_DE57907	-2.71918	1.51e-05	0.0350287		ARL2	ADP-ribosylation factor-like protein 2
JF3A_TRINITY_DN55184_c0_g1	Jufl_DE55184	-2.75874	4.72e-06	0.0185534	XP_010659743.2 PREDICTED: peroxidase 5-like [Vitis vinifera]
JF2A_TRINITY_DN41027_c0_g2	Jufl_DE41027	-3.31825	1.32e-05	0.0332304	XP_010026870.1 PREDICTED: uncharacterized protein LOC104417260 [Eucalyptus grandis]	At1g43760	DNAse I-like superfamily protein
JF3A_TRINITY_DN56030_c5_g1	Jufl_DE56030	-4.18645	8.82e-06	0.0265187
JF2A_TRINITY_DN42785_c2_g4	Jufl_DE42785	-4.22648	4.24e-05	0.0736645		At5g48320	Cysteine/Histidine-rich C1 domain family protein
JF3A_TRINITY_DN59501_c1_g1	Jufl_DE59501	-4.49936	2.45e-06	0.0107724		PSAB	Photosystem I P700 chlorophyll a apoprotein A2
JF2A_TRINITY_DN27560_c1_g1	Jufl_DE27560	-4.54735	5.63e-06	0.0205332
JF2A_TRINITY_DN41399_c2_g6	Jufl_DE41399	-4.73781	1.12e-05	0.0309341		BIOF	Biotin F
JF3J_TRINITY_DN74347_c7_g2	Jufl_DE74347	-4.77921	1.69e-05	0.0375377	sp|P30828|RBL_MAGLA Ribulose bisphosphate carboxylase large chain (Fragment) OS=Magnolia latahensis OX=3409 GN=rbcL PE=3 SV=1	RBCL	Ribulose bisphosphate carboxylase large chain
JF1A_TRINITY_DN68638_c3_g2	Jufl_DE68638	-4.83242	3.73e-07	0.00317282		DUR3	Urea active transporter
JF1A_TRINITY_DN2857_c0_g1	Jufl_DE2857	-4.94796	1.37e-05	0.0332304		ZAR1	Disease resistance protein
JF1A_TRINITY_DN65332_c1_g3	Jufl_DE65332	-4.98866	4.61e-05	0.0736727		KUP5	K+ uptake permease
JF2A_TRINITY_DN41944_c0_g2	Jufl_DE41944	-6.20033	2.53e-06	0.0107724
JF1A_TRINITY_DN59191_c0_g2	Jufl_DE59191	-6.83743	4.5e-05	0.0736727		GA1	Ent-copalyl diphosphate synthase, chloroplastic
JF1A_TRINITY_DN62847_c1_g2	Jufl_DE62847	-7.37048	5.97e-05	0.0870947		At5g24318	Glucan endo-1,3-beta-D-glucosidase
JF3A_TRINITY_DN47448_c1_g4	Jufl_DE47448	-7.38765	4e-05	0.0736645	XP_022772897.1 F-box protein GID2-like [Durio zibethinus]
JF2A_TRINITY_DN41251_c1_g1	Jufl_DE41251	-7.48996	3.08e-05	0.0629968		TOC132	Translocase of chloroplast 132, chloroplastic
JF1A_TRINITY_DN61178_c2_g1	Jufl_DE61178	-7.70575	3.85e-05	0.0736645	XP_022575368.1 cytochrome P450 76C2 isoform X2 [Brassica napus]
JF3A_TRINITY_DN52317_c1_g1	Jufl_DE52317	-8.78731	5.65e-07	0.00360603
JF2A_TRINITY_DN42226_c2_g6	Jufl_DE42226	-9.75954	2.58e-07	0.00263235		EF1B	Ubiquitin-associated/translation elongation factor EF1B protein
